# Supplementary material for: National Institutes of Health research project grant inflation 1998 to 2021
Source: eLife. 2023 Feb 10;12:e84245. doi: 10.7554/eLife.84245 (PMC9984192; doi:10.7554/eLife.84245)
Supplement: Source code 1. [file elife-84245-code1.zip › RPG inflation 1 16 23.Rmd]

---
title: "National Institutes of Health Research Project Grant Inflation 1998 to 2021"
author:
  - Michael Lauer, National Institutes of Health (NIH) Office of the Director (OD)
  - Joy Wang, NIH Office of Extramural Research (OER)
  - Deepshikha Roychowdhury, NIH Office of Extramural Research (OER) 
date: "`r Sys.Date()`"
output:
  pdf_document:
    keep_tex: true
  html_document: default
  word_document: default
header-includes:
   - \usepackage{lineno}
   - \linenumbers
indent: FALSE
fontsize: 11pt
urlcolor: blue
bibliography: references.bib
csl: elife.csl
link-citations: yes
---

# Abstract

We analyzed changes in total costs for National Institutes of Health (NIH) awarded Research Project Grants (RPG) issued from fiscal years (FYs) 1998 to 2003. _Costs are measured in "nominal" terms, meaning exactly as stated, or in "real" terms, meaning after adjustment for inflation._ The NIH uses a data-driven price index -- the Biomedical Research and Development Price Index (BRDPI) -- to account for inflation, _enabling assessment of changes in real (that is, BRDPI-adjusted) costs over time._ The BRDPI was higher than the general inflation rate from FY1998 until FY2012; since then _the BRDPI has been similar to the general inflation rate likely due to caps on senior faculty salary support._ Despite increases in nominal costs, recent years have seen increases in the absolute numbers of RPG and R01 awards. Real average and median RPG costs increased during the NIH-doubling (FY1998 to FY2003), _decreased after the doubling and_ have remained relatively stable since. Of note, though, the degree of variation of RPG costs has changed over time, with more marked extremes observed on both higher and lower levels of cost. On both ends of the cost spectrum, the agency is funding a greater proportion of solicited projects, with nearly half of RPG money going towards solicited projects. After adjusting for confounders, we find no independent association of time with BRDPI-adjusted costs; _in other words, changes in real costs are largely explained by changes in the composition of the NIH-grant portfolio._

# Introduction

Inflation, defined by the United States Federal Reserve as "the increase in the prices of goods and services over time"[@fed_definition_inflation], has been a longstanding concern in the biomedical research community.[@Science_Mervis_inflation_2015] Concern has only increased over the past year given the increased rate of inflation in the general economy.

\vspace{11pt}

_To comprehend the nature of grant costs and trends, we define the following terms_:

-   _Nominal costs: These are costs exactly as stated. Thus, the nominal total cost of a particular grant in FY2021 might be_ \$450,000, _meaning that the amounts listed in financial transactions or grant notices would add up to_ \$450,000.
-   _Real costs: These are costs taking into account inflationary changes over time. Because of inflation_ \$450,000 _in FY2002 would have more purchasing power, that is could acquire more goods and services, than_ \$450,000 _in FY2021. Real costs are indexed against a specific year so that a comparison of real costs between two different years would reflect a comparison of purchasing power, not a comparison of costs as stated. We can think of real costs as enabling us to make "apples to apples" comparisons in costs over different time periods._
-   _Logarithm-transformed costs: Grant costs followed a highly right-skewed distribution. We therefore sometimes transform costs to a base log of 10 in order to make distributions more symmetrical and less influenced by extreme values_[@west_best_2022].

The National Institutes of Health (NIH) issues different type of research and training awards, but by far the most common type is the "Research Project Grant (RPG)"[@NIH_Data_Book_RPG] accounting for over half of the NIH budget.[@NIH_Data_Book_Budget] Prices for research project grants (RPGs) awarded by the National Institutes of Health (NIH) may increase over time for at least three reasons:

-   Background inflation: Increases in prices across the economy due to increases in the money supply and/or economy-wide demand and supply stresses; these are reflected in general price indices, such as the GDP price index[@NIH_GDP_price_index] and the Consumer Price Index.[@bls_cpi]
-   Research-specific inflation: Increases in prices in the biomedical research and development enterprise; these are reported as the Biomedical Research and Development Price Index (or BRDPI).[@NIH_GDP_price_index] The BRDPI measures changes in the weighted average of the prices of all the inputs (e.g., personnel services, various supplies, and equipment) purchased with the NIH budget to support research. The weights used to construct the index reflect the actual pattern, or proportions, of total NIH expenditures on each of the types of inputs purchased. Theoretically, the annual change in the BRDPI indicates how much NIH expenditures would need to increase, without regard to efficiency gains or changes in government priorities, to maintain NIH-funded research activity at the previous year's level. _In this report we refer to inflation-adjusted grants costs as "real costs" or as "BRDPI-adjusted costs."_
-   Changes in agency purchasing decisions (or compositional effects): We might imagine an automobile-rental firm that starts one year purchasing 10 mid-size sedans. The following year, it might choose to purchase instead 10 luxury mid-size sedans; costs increase not because of background inflation because of the firm's decisions about what it wants to buy. Alternatively, the firm may purchase 2 large vans, 4 mid-sized sedans, and 4 compact cars. Overall and median costs might not change (compared to the baseline of 10 mid-size sedans), but the firm's management will be acutely aware of the costs of the 2 large vans. Similarly, NIH Institutes and Centers (IC's) may choose to "puchase" investigator-initiated R01 awards, R01 awards that cost more (e.g. \>500K in direct costs) because of use of large animals, or different size awards (program project grants, cooperative agreements, or small exploratory R21 or R03 awards).

We report on the distribution of nominal and inflation-adjusted prices of funded NIH RPGs since FY1998, the year that the NIH budget doubling began. We find that median and mean inflation-adjusted RPG costs have been largely stable since the doubling ended in FY2003, but that there have been changes in the distribution (variance) of costs, which largely reflect compositional effects as agency priorities have shifted over time.

```{r libraries, echo = FALSE, message = FALSE, warning=FALSE}

setwd("~/OneDrive - National Institutes of Health/RPG Inflation")
options(scipen=999999)

library(readxl) # Read Excel files
library(patchwork) # multi-panel plots
library(tidyverse) # data manipulation and ggplots
library(finalfit) # for summary table
library(forcats) # work with factors
library(kableExtra) # table styles
library(tinytex) # For creation of pdf file output
library(bestNormalize) # Normalizing distributions
library(randomForestSRC) # Machine learning
library(texreg) # For regression table

```

```{r setup, echo = FALSE, message = FALSE, warning=FALSE}

###############################################################################

# Read in data on price indexes and set up for plot

BRDPI_change <- read_excel("BRDPI_change_2021.xlsx")
BRDPI_change<-BRDPI_change %>% filter(FY>=1998)
BRDPI_change$variable<-"BRDPI"

GDP_change <- read_excel("GDP_change_2021.xlsx")
GDP_change <- GDP_change %>% filter(FY>=1998)
GDP_change$variable<-"GDP Index"

Index<-rbind(BRDPI_change, GDP_change) %>%
  mutate(Annual_change=as.numeric(as.character(Annual_change)))

## Read in data on RPGs

load("~/OneDrive - National Institutes of Health/RPG Inflation/rpg_anon_id.RData")
rpg<-rpg_anon_id
rm(rpg_anon_id)

## Data dictionary

# appl_id: an anonymized unique record number for each award, including competing and non-competing awards
# fy: fiscal year
# total_cost_m: nominal total costs in millions of dollars
# human: does the project involve human participants?
# animal: does the project involve animal models?
# unsolicited: was the project responsive to a parent (unsolicited) announcement?
# org_type_code: type of recipient organization
# ct_num: was the project registered in clinicaltrials.gov?
# new_r01e: was the project an R01-equivalent?
# index: BRDPI inflation index -- with FY2021 as the reference
# total_cost_m_constant: real total costs (in FY2021 dollars) in millions of dollars
# indirect_cost_m: nominal indirect costs in millions of dollars
# indirect_cost_m_constant: real indirect costs (in FY2021 dollars) in millions of dollars
# human_animal: can be neither, human only, animal only, or both
# small_project: R21 or R03 grant
# very_expensive: real total costs (in FY2021 dollars) at least 5 million dollars
# U_grant: U (cooperative agreement) mechanism
# P_grant: P (program) mechanism
# counter: dummy counting variable
#log10_total_cost_constant: log-10 transformed total costs

# Read in data on number of unique awardees (actually PI's) per FY

load("~/Library/CloudStorage/OneDrive-NationalInstitutesofHealth/RPG Inflation/awardee_summary.RData")

# Key values per year

rpg_summary<-rpg %>% group_by(fy) %>% mutate(counter=1) %>%
  summarise(
    average_cost_m_nominal = mean(total_cost_m),
    average_cost_m_real = mean(total_cost_m_constant),
    median_cost_m_nominal = median(total_cost_m),
    median_cost_m_real = median(total_cost_m_constant),
    average_indirect_cost_m_nominal = mean(indirect_cost_m),
    average_indirect_cost_m_real = mean(indirect_cost_m_constant),
    median_indirect_cost_m_nominal = median(indirect_cost_m),
    median_indirect_cost_m_real = median(indirect_cost_m_constant),
    number_rpgs = sum(counter)
  )

R01_summary<-rpg %>% filter(new_r01e=='Yes') %>% group_by(fy) %>%
  mutate(counter=1) %>%
  summarise(
    average_cost_m_nominal = mean(total_cost_m),
    average_cost_m_real = mean(total_cost_m_constant),
    median_cost_m_nominal = median(total_cost_m),
    median_cost_m_real = median(total_cost_m_constant),
    average_indirect_cost_m_nominal = mean(indirect_cost_m),
    average_indirect_cost_m_real = mean(indirect_cost_m_constant),
    median_indirect_cost_m_nominal = median(indirect_cost_m),
    median_indirect_cost_m_real = median(indirect_cost_m_constant),
    number_r01s = sum(counter)
  )

```


# Results

## Changes in RPG Costs and Characteristics over Time

Most of this report will focus on real (as opposed to nominal) costs of NIH RPG awards, that is total costs per RPG indexed for the FY2021 BRDPI. For context, between FY1998 and FY2021, NIH issued `r prettyNum(sum(rpg$counter),big.mark=",")` RPG awards of at least \$25,000 per year (BRDPI-indexed to FY2021). The number of RPGs and _Principal Investigators supported on RPGs_ increased during the NIH budget doubling (_from FY1998 to FY2003_), decreased gradually between the end of the doubling and FY2015, and increased again with recent NIH budget increases (Figure \ref{fig:number_rpgs_and_brdpi_by_year}, panel A). Similar trends were seen with R01 equivalent awards (Appendix Figure 1). Between FY1998 and FY2012 the BRDPI was consistently higher than the GDP Price Index[@NIH_GDP_price_index]; after FY2012, when the government imposed _lower_ caps on compensation of extramural investigators, the BRDPI has fallen to the same levels as the GDP Price Index (Figure \ref{fig:number_rpgs_and_brdpi_by_year}, panel B). _Both the BRDPI and the GDP Price Index are projected to increase in FY2022, but decrease to close to FY2021 levels over the next two years; these projections should be interpreted with caution given recent price volatility linked to the COVID-19 pandemic and supply-chain interruptions._ (Figure \ref{fig:number_rpgs_and_brdpi_by_year}, panel B).[@NIH_GDP_price_index] 

## Nominal and BRDPI-Indexed Costs of NIH RPGs over Time

Mean and median real (that is FY2021 BRDPI-adjusted) _total_ costs of RPGs increased during the doubling of FY1998-FY2003 (from average values of about \$530,000 to about \$610,000), fell to a nadir of about \$520,000 in FY2013 (the year of budget sequestration), and after a quick rebound in FY2014 has remained relatively stable at about \$570,000 since (Figure \ref{fig:average_median_costs_by_year}). _Similar trends were seen with real indirect costs of RPGs, which if anything have increased modestly in more recent year_ (Figure \ref{fig:average_median_costs_by_year_indirect}) _and for total real costs of R01-equivalent awards_ (Figure \ref{fig:average_median_costs_by_year_R01}). _Indirect costs are not directly linked to the work conducted in a research project and are used to support facilities and administration; some refer to them as overhead._[@noauthor_indirect_nodate]  

## Characteristics of NIH RPGs over Time

Over time there have been decreases in the proportion of unsolicited awards and program ("P") grants, while there have been increases in the proportions of R21 or R03 grants, cooperative agreements, clinical trials (since reliable data were first collected in FY2008), highly expensive projects (defined as those costing at least \$5 million in FY2021 BRDPI-adjusted, _that is real_, values), and human-studies only projects (Table \ref{tab:table_characteristics}). The proportion of R01-equivalent awards increased during the doubling and then returned to FY1998 levels. Institutes of higher education, independent research organizations, and independent hospitals have consistently accounted for over 97 percent of awards. _Among R01-equivalent awards, the proportion of awards with nominal direct costs less than_ \$250,000 _has decreased over time, while the proportion of awards with nominal direct costs greater than_ \$500,000 _has increased. These values correspond to cut-offs for submission of simplified modular budgets and for required pre-approval for application._(Table \ref{tab:table_characteristics_R01e})

## Variation in RPG Costs over Time

We constructed box-plot distributions of FY2021 BRDPI-adjusted total cost per RPG over time (_Appendix Figure 2, panel A_); these showed means much greater than medians, consistent with highly skewed distributions. The whiskers are also quite long, consistent with fat-tailed distributions. We addressed skewness by log transforming BRDPI-adjusted total costs (*TC*), that is calculating $log{_{10}}{TC_{BRDPI}}$. With log-transformation means and medians are nearly equal (eliminating skewness), but the whiskers remain prominent reflective of fat tails on both more expensive and less expensive ends (_Appendix Figure 2, Panel B_).

\vspace{11pt}

Careful inspection of both panels (_Appendix Figure 2_) reveals an interesting pattern in variation. From the time of the doubling until about FY2010, the distance between the whisker tips decreased. We call this distance the "whisker range." From FY2012 through FY2021 whisker ranges increased, exceeding levels for the doubling for untransformed costs, and not quite reaching doubling levels for log-transformed costs. We can think of the upper (and lower) whisker tips as the most extremely expensive (inexpensive) award that is not an outlier; the distance of the tips from the center (median) reflects the agency's general willingness to vary its funding instruments. Figure \ref{fig:whisker_ranges} shows the whisker ranges declined from \$920,000 to \$750,000 between FY2002 and FY2010 and increased to over \$1 million in FY2021 (panel A, with log-transformed values shown in panel B).

\vspace{11pt}

What might be behind the increasing extremes (higher and lower) over the past 10-15 years? In FY1998, the top centile of RPG awards received 8 percent of funding, rising to 12 percent FY2017; this 4 percent absolute difference means that an additional \$850 million were awarded to approximately 1650 grants. There was little change in the proportion of funding going to the top decile; thus the upper extreme seems to be driven by increases in funding going to the most expensive awards (_Appendix Figure 3_).

### Solicited and Unsolicited Projects over Time

Expensive awards might be linked to agency solicitations. Before FY2010 unsolicited RPGs had a central tendency towards greater costs, but since then solicited awards were more costly (Figure \ref{fig:solicited_unsolicited}, panel A). The proportion of solicited projects increased from 20 percent to 30 percent from FY1998 to FY2005, then remained stable until FY2016, and increased to 40 percent from FY2016 to FY2021. Meanwhile the proportion of funds going to solicited projects has steadily increased from 20 percent in FY1998 to 50 percent in FY2021 (Figure \ref{fig:solicited_unsolicited}, panel B).

\vspace{11pt}

Box-plot distributions over time of log-transformed costs of unsolicited (_Appendix Figure 4, panel A_) and solicited (_Appendix Figure 4, panel B_) projects show variations in whisker ranges (Figures \ref{fig:whisker_ranges_unsolicited} and \ref{fig:whisker_ranges_solicited}), but throughout time solicited projects have much greater degrees of variation as reflected in larger whisker ranges (Figure \ref{fig:whisker_ranges_solicited}); in more recent years the whisker ranges for solicited projected, while still much higher than for unsolicited projects, have decreased (Figure \ref{fig:whisker_ranges_solicited}). 

\vspace{11pt}

We compared solicited and unsolicited projects in FY2021 and FY2010 (Table \ref{tab:table_solicited_unsolicited}). In FY2021 solicited projects were more expensive (mean of \$710,000 versus \$480,000), and more likely to be over \$5 million, to be a cooperative agreement, to be a clinical trial, and to involve human participants. Solicited projects were also more likely to be funded through small R21 or R03 mechanisms, while much less likely to be funded via an R01-equivalent mechanism. Thus, the wide whisker ranges of solicited projects (Figure \ref{fig:whisker_ranges_solicited}), which have become more common over time (Figure \ref{fig:solicited_unsolicited}, panel B), may reflect both expensive and inexpensive awards. Inexpensive R21 and R03 awards have increased from 5 percent of projects in FY1998 to nearly 16 percent in FY2015, with a modest decline since (_Appendix Figure 5_).

\vspace{11pt}

_We similarly compared solicited and unsolicited R01-equivalent awards in FY2021 and FY2010_ (Table \ref{tab:table_solicited_unsolicited_R01e}). _Solicited R01-equivalent awards were more expensive and more likely to involve clinical trials and human participants. Consistent with higher costs, they were less likely to have nominal direct costs less than_ \$250,000 _and more likely to have nominal direct costs greater than_ \$500,000. 

### Other RPG Characteristics and Costs over Time

RPGs involving clinical trials are more expensive but, at least, over the last 10 years real costs remain stable (_Appendix Figure 6_). We acknowledge, though, that these analyses do not consider _trial types, designs, or measures like numbers of patients enrolled._ Real-cost trends among RPGs are similar irrespective of human or animal classification, though as expected projects involving human participants or human participants and animal models were more expensive than others (_Appendix Figure 7_).

## Independent Association of Time with BRDPI-Adjusted RPG Costs

We conducted a series of regression analyses to examine whether there may be an association of time (that is fiscal year) with BRDPI-adjusted costs of RPG projects separate from those associated with funding mechanism, solicitation (or not), involvement of human participant or animal models, or type of recipient organization. We attempted multivariable linear regressions with log-10 transformed costs as the dependent variable (_Appendix Table 1_)[@texreg_2013], but upon inspection of residual diagnostics found poor model fit due to fat-tailed distributions. _By fat-tailed we mean that many values were far from the mean or median without being outliers; one can think of a "bell-shaped" curve that is substantively widened. We looked into other possible transformations (e.g. arcsinh, Box-Cox, center and scale, exponential, square-root, and Yeo-Johnson) and did not find substantive improvements._ We therefore performed a wholly non-parametric random forest regression_[@randomForestSRC] of log-10 transformed total costs. _By "non-parametric" we mean that there are no pre-specified patterns such as a linear relationship between costs and putative explanatory variables. The random forest method is one type of machine learning that allows for extensive validation and for interactions between variables_.[@breiman_statistical_2001] The model, _based on a one-percent random sample_, performed well, able to explain over 47 percent of the variance of costs. Time (that is fiscal year) contributed little to prediction (_Appendix Table 2_). Figure \ref{fig:regression} overlays the multivariable adjusted per-project total costs with actual observed median total costs and shows no material difference.

# Discussion

The rate of inflation for NIH-funded research (that is the BRDPI) was higher than the general rate of inflation from FY1998 until FY2012; since then, the rate of inflation for NIH-funded research has been similar to the general rate of inflation.  _The BRDPI is determined via a sophisticated methodology; since 2005 the Bureau of Economic Analysis (BEA) uses a Fisher chain-weighted indexed methodology which is analogous to calculating compound growth on retirement portfolios over many years as the mix of stocks and bonds changes from year to year. The decrease in the BRDPI in FY2012 was likely related to an NIH-imposed salary cap "freeze" in 2011. In 2012 the NIH has linked the salary cap to Executive Level II (instead of the higher Executive Level I) salaries. Since then, salary caps continue to linked to Executive Level II levels and have increased at the rate of Federal civilian salaries, which likely have risen a rate lower than academic salaries. The cap reductions in FY2011, the relatively slow rate of rise of Federal salaries which determine the NIH salary cap, along with relatively low increases in fellowship and training stipends have combined to reduce the BRDPI since FY2011_[@NIH_GDP_price_index]. _Institutions and faculty may be under greater pressures as the differential between NIH-imposed salary caps and actual faculty salaries increases_[@NIH_GDP_price_index]. _They are also facing pressures due to increasing competition for post-doctoral research fellows who realize greater shorter- and longer-term economic success outside of the academy._[@kahn_impact_2017]

\vspace{11pt}

Real (BRDPI-adjusted) average and median RPG costs increased during the NIH-doubling (FY1998 to FY2003), _decreased after the doubling and_ have remained relatively stable since. Of note, though, the degree of variation of RPG costs has changed over time, with more marked extremes observed on both higher and lower levels of cost. On the higher end, over time NIH has been funding more cooperative agreements, more projects exceeding \$5 million (in FY2021 BRDPI, *not nominal*, values), and more clinical trials. The top centile of projects are receiving a substantially greater share of the overall RPG funding pool. On the lower end of cost, over time the agency has been funding more low-cost mechanism awards (R03 and R21). On both ends of the cost spectrum, the agency is funding a greater proportion of solicited projects, with nearly half of RPG money going towards solicited projects. _These compositional changes likely reflect evolving priorities articulated in NIH strategic planning documents._[@noauthor_nih_nodate_strategic_plans]  _Despite increases in nominal costs and despite increased proportions of funding going to solicited projects, recent years have seen increases in the absolute numbers of RPG and R01 awards._ After adjusting for potential confounders in a wholly non-parametric machine learning regression, we find no independent association of time with BRDPI-adjusted costs. Recalling the automobile rental firm analogy, NIH may be pursuing the strategy of simultaneously purchasing more expensive (large vans) and less expensive (compact cars) vehicles, reflective of changing priorities and compositional effects over time.

## Why are Costs for Services (and Research) so High?

Increases in costs for research may be greater than increases in general economy-wide costs just as educational and health-care costs have increased at rates much greater than other costs. The Nobel-prize winning economist William Baumol explored differential increases in costs in his work on "the cost disease."[@baumol_cost_2012] The fundamental problem is that different sectors of the economy realize different rates of improvements in productivity. Baumol cites 4 musicians who play a Beethoven string quartet; there has been no change in productivity between 1826 and now. It takes just as many musicians just as much time to "produce" a live performance of a Beethoven string quartet. However, in other segments of the economy, productivity has increased dramatically, leading to increased wages for non-string-quartet workers. If we still want live performances of string quartets we have to pay much more now than in 1826 even though the output is unchanged because otherwise the musicians will choose other lines of work that pay more. The economists Eric Helland (Claremont McKenna College, RAND) and Alex Tabarrok (George Mason University) posted a report entitled "Why are the Prices so D-mn High?" in which they explain how Baumol's construct works for explaining cost increases in the service sector, and in education and healthcare in particular.[@helland_why_2019] _It is important to note, though, that the NIH caps on salaries and salary increases since 2012 may well have mitigated the effects of the cost disease on the NIH portfolio._

\vspace{11pt}

Helland and Tabarrok illustrate the problem[@helland_why_2019] by imagining a simple two-product economy that produces only one good -- cars -- and one service -- education. If society wants more education, the the opportunity cost (or price) will be fewer cars. Over time, productivity improves for both cars and education, but to a much greater degree for cars. If society wants to maintain the same ratio of education to cars, the price for that education relative to cars will be much higher. If society wants more education the price for education will be higher still. Thus, over time, relative prices for services (education) increase while prices for goods (cars) decline.

\vspace{11pt}

Bureau of Economic Analysis data[@helland_why_2019] on the relative costs of goods and services in the United States since 1950 show that the United States economy has shifted from goods to services while the relative prices for services (like education and healthcare) have increased. There is literature on the costs and productivity of research showing similar long-term patterns. For example, Scannell et al described "Eroom's Law" of *declining efficiency* of pharmaceutical research and development dating back to 1950 and continuing relentlessly since.[@scannell2012] The number of drugs developed per billion dollars of R&D spending has *declined* by at least an order of magnitude. Other recent work has focused on the increasing costs of conducting clinical trials,[@sertkaya2016] whether sponsored by industry or by NIH.[@lauer2017] This literature identifies other drivers specific to pharmaceutical research or clinical trials in general, but these drivers may reflect general longstanding and inherent increases in the prices of services.

## Limitations

While we are able to describe changes in RPG costs over time, we note a number of important limitations. _Our analyses are based on NIH as an agency; each Institute and Center has its own strategic plans and priorities._ There is not a simple one-to-one link between specific grants and projects. Some projects are supported by multiple sources, including some outside of NIH. Individual grants are only partially able to cover costs, especially indirect costs for which recovery is nearly always partial. Because of salary caps and heterogeneous practices by which institutions use NIH funds for salary support, we do not have comprehensive information on compensation for personnel. _Other investigators have leveraged university-based data to document how federal funds are used to directly compensate researchers and to enable researchers not directly supported on grants to publish their work._[@ripple_2022] benefit Our regression analyses could only account for those variables we have in hand; nonetheless, the random forest model was able to account for a substantial proportion of the variance in RPG costs. _While our analyses demonstrate that a greater proportion of funds is going to large-scale solicited projects, further work will be needed to determine whether this shift is translating into greater productivity or scientific advances._

# Materials and Methods

BRDPI and GDP-index values were obtained from the NIH Office of the Budget[@NIH_GDP_price_index]. We queried Research Project Grant (RPG) data from NIH IMPAC II files. RPGs were defined as those grants with activity codes of DP1, DP2, DP3, DP4, DP5, P01, PN1, PM1, R00, R01, R03, R15, R21, R22, R23, R29, R33, R34, R35, R36, R37, R61, R50, R55, R56, RC1, RC2, RC3, RC4, RF1, RL1, RL2, RL9, RM1, SI2, UA5, UC1, UC2, UC3, UC4, UC7, UF1, UG3, UH2, UH3, UH5, UM1, UM2, U01, U19, U34 and U3R. Not all of these activity codes were used by NIH every year. _R01-equivalent awards were defined as activity codes DP1, DP2, DP5, R01, R37, R56, RF1, RL1, U01 and R35 from select NIGMS and NHGRI program announcements. Not all of these activities may be in use by NIH every year._ For FY2009 and FY2010 we excluded awards made under the American Recovery and Reinvestment Act of 2009 (ARRA) and all ARRA solicited applications and awards. For FY2020 and FY2021 we excluded awards issued using supplemental Coronavirus (COVID-19) appropriations.

# Figure Legends

* Figure \ref{fig:number_rpgs_and_brdpi_by_year}: Number of funded RPGs and RPG Principal Investigators (panel A) and inflationary indices (panel B) by fiscal year. The vertical dotted lines refer to the beginning and end of the NIH budget-doubling (FY1998 and FY2003) and the year of budget sequestration (2013). Indices shown in Panel B for fiscal years 2022, 2023, and 2024 are projected and therefore diplayed with thinner dotted lines.
* Figure \ref{fig:average_median_costs_by_year}: Mean (panel A) and median (panel B) nominal and real (BRDPI-adjusted in 2021 dollars) costs for NIH-funded RPGs, FY1998 to FY2021. The vertical dotted lines refer to the beginning and end of the NIH budget-doubling (FY1998 and FY2003) and the year of budget sequestration (FY2013).
* Figure \ref{fig:average_median_costs_by_year_indirect}: Mean (panel A) and median (panel B) nominal and real (BRDPI-adjusted in 2021 dollars) indirect costs for NIH-funded RPGs, FY1998 to FY2021. The vertical dotted lines refer to the beginning and end of the NIH budget-doubling (FY1998 and FY2003) and the year of budget sequestration (FY2013).
* Figure \ref{fig:average_median_costs_by_year_R01}: Mean (panel A) and median (panel B) nominal and real (BRDPI-adjusted in 2021 dollars) costs for NIH-funded R01-equivalent awards, FY1998 to FY2021. The vertical dotted lines refer to the beginning and end of the NIH budget-doubling (FY1998 and FY2003) and the year of budget sequestration (FY2013).
* Figure \ref{fig:whisker_ranges}: Whisker ranges, that is the distance between the tips of upper and lower whiskers, of box plots shown in Appendix Figure 2. All costs are FY2021 BRDPI-adjusted. Panel A is based on untransformed real costs, while Panel B is based on log-10 transformed real costs. The vertical dotted lines refer to the beginning and end of the NIH budget-doubling (FY1998 and FY2003) and the year of budget sequestration (FY2013).
* Figure \ref{fig:solicited_unsolicited}: Panel A: Log-transformed costs according to NIH solicitation. All costs are FY2021 BRDPI-adjusted. Panel B: Percent of RPG projects and and percent of RPG funding going to solicited awards. The vertical dotted lines refer to the beginning and end of the NIH budget-doubling (FY1998 and FY2003) and the year of budget sequestration (FY2013).
* Figure \ref{fig:whisker_ranges_unsolicited}: Whisker ranges, that is the distance between the tips of upper and lower whiskers of box plots showing distribution of costs of unsolicited RPG awards (Appendix Figure 4). All costs are FY2021 BRDPI-adjusted. Panel A is based on untransformed real costs, while Panel B is based on log-10 transformed real costs. The vertical dotted lines refer to the beginning and end of the NIH budget-doubling (FY1998 and FY2003) and the year of budget sequestration (FY2013).
* Figure \ref{fig:whisker_ranges_solicited}: Whisker ranges, that is the distance between the tips of upper and lower whiskers of box plots showing distribution of costs of solicited RPG awards (Appendix Figure 4). All costs are FY2021 BRDPI-adjusted. Panel A is based on untransformed real costs, while Panel B is based on log-10 transformed real costs. The vertical dotted lines refer to the beginning and end of the NIH budget-doubling (FY1998 and FY2003) and the year of budget sequestration (FY2013).
* Figure \ref{fig:regression}: Actual and random-forest regression log-transformed costs for NIH-funded RPGs, FY1998 to FY2021. All costs are FY2021 BRDPI-adjusted. The vertical dotted lines refer to the beginning and end of the NIH budget-doubling (FY1998 and FY2003) and the year of budget sequestration (FY2013).

# Supplementary files

* Appendix: The appendix includes text, tables, and figures on distributions of costs over time, compositional changes over time (e.g., R01-equivalent grant numbers, involvement of human participants and/or animal models), and details of regression analyses.
* Source data 1: BRDPI_change_2021.xlsx; data file with values for the Biomedical Research and Development Price Index (BRDPI) used to generate Figure 1, panel B.
* Source data 2: GDP_change_2021.xlsx; data file with value for the Gross Domestic Product (GDP) Price Index used to generate Figure 1, panel B.
* Source data 3: rpg_anon_id.RData; anonymized source data (in _R_ format) used to generate all text, tables, and figures (except Figure 1, panel B and the red line with circles in Figure 1, panel A) in the main manuscript and appendix. Interested readers can load the data using RStudio software, which is available for free.
* Source data 4: awardee_summary.RData; source data (in _R_ format) used to generate the red line (with circles) in Figure 1, panel A. Interested readers can load the data using RStudio software, which is available for free.
* Source code 1: RPG inflation 1 16 23.Rmd: _R_ markdown file which contains a data dictionary and code used to generate all text, tables, and figures in the main manuscript. Interested readers should use RStudio software, which is available for free.
* Source code 2: RPG inflation 1 16 23 appendix.Rmd: _R_ markdown file which contains a data dictionary and code used to generate all text, tables, and figures in the appendix. Interested readers should us RStudio software, which is available for free.

# Data Availability Statement

Anonymized source data (in Excel and .RData formats) have been provided as supplementary files. R markdown source code for the main paper and the appendix corresponds with all numbers, tables, and figures. There are no restrictions to use.

# References {-}

<div id="refs"></div>

\newpage

```{r table_characteristics, echo = FALSE, message = FALSE, warning=FALSE}

# This chunk produces a table of RPG characteristics in select fiscal years

fy_98_03_10_19_20<-rpg %>% filter(fy %in% c(1998,2003,2013,2019,2021)) %>%
  mutate(fy=as.factor(as.numeric(fy))) %>%
  mutate(new_r01e = factor(new_r01e, levels = c("Yes","No"))) %>%
  mutate(small_project=factor(small_project, levels = c("Yes","No"))) %>%
  mutate(ct_num=factor(ct_num, levels = c("Yes","No"))) %>%
  mutate(unsolicited=factor(unsolicited, levels = c("Yes","No"))) %>%
  mutate(very_expensive=factor(very_expensive, levels = c("Yes","No"))) %>%
  mutate(P_grant=factor(P_grant, levels = c("Yes","No"))) %>%
  mutate(U_grant=factor(U_grant, levels = c("Yes","No")))

explanatory = c("total_cost_m_constant","log10_total_cost_constant", "indirect_cost_m_constant",
                "unsolicited",
                "new_r01e", "small_project","P_grant","U_grant",
                "very_expensive",
                "ct_num","human_animal","org_type_code")
dependent = "fy"
characteristics <- fy_98_03_10_19_20 %>% 
  mutate(
    unsolicited=ff_label(unsolicited, "Unsolicited"),
    total_cost_m_constant=ff_label(total_cost_m_constant,"Total Costs ($M BRDPI)"),
    log10_total_cost_constant=ff_label(log10_total_cost_constant, "Log-10 Total Costs BRDPI"),
    indirect_cost_m_constant=ff_label(indirect_cost_m_constant, "Indirect Costs ($M BRDPI)"),
    new_r01e=ff_label(new_r01e, "R01-Equivalent"),
    small_project=ff_label(small_project, "R21 or R03"),
    P_grant=ff_label(P_grant, "Program Grant"),
    U_grant=ff_label(U_grant, "Cooperative Agreement"),
    very_expensive=ff_label(very_expensive, "Costs > $5 million BRDPI"),
    ct_num=ff_label(ct_num, "Clinical Trial"),
    human_animal=ff_label(human_animal, "Human or Animal"),
    org_type_code=ff_label(org_type_code, "Organization Type")
  ) %>%
  summary_factorlist(dependent, explanatory,
                     p=FALSE, add_dependent_label=FALSE, add_col_totals = TRUE,
                     cont= "mean", cont_range = TRUE, digits = c(2, 2, 3, 1)) %>%
  filter(levels!="No") 
characteristics[11,3]<-"" #Clinical trial data not reliable before 2005
characteristics[11,4]<-"" #Clinical trial data not reliable before 2005

names(characteristics)<-c("Characteristic","","1998","2003","2013","2019","2021")

knitr::kable(characteristics, row.names = FALSE, align=c("l", "r", "r", "r","r","r","r"), caption="Characteristics of RPGs in selected fiscal years. RPG = Research Project Grant. BRDPI = Biomedical Research and Development Price Index. All BRDPI-adjusted costs are based on an FY2021 reference (in other words, based on 2021 dollars).",
             format = "latex", booktabs = TRUE, linesep = "", format.args = list(big.mark = ",", 
  scientific = FALSE)) %>%
          kable_styling(latex_options = "scale_down") %>%  kableExtra::landscape()

```

```{r table_characteristics_R01e, echo = FALSE, message = FALSE, warning=FALSE}

# This chunk produces a table of R01-equivalanet characteristics in select fiscal years

fy_98_03_10_19_20<-rpg %>% filter(fy %in% c(1998,2003,2013,2019,2021)) %>%
  filter(new_r01e=="Yes") %>%
  
# Calculate nominal direct costs and identify those at modular level or less
  
  mutate(direct_cost_m = total_cost_m - indirect_cost_m) %>%
  mutate(modular_level = ifelse(direct_cost_m <= 0.25, "Yes","No")) %>%
  
# For R01 identify those with 500K direct costs or more
  
  mutate(five_hundred_k = ifelse(direct_cost_m >= 0.5, "Yes","No")) %>%
  
  mutate(fy=as.factor(as.numeric(fy))) %>%
  mutate(ct_num=factor(ct_num, levels = c("Yes","No"))) %>%
  mutate(unsolicited=factor(unsolicited, levels = c("Yes","No"))) %>%
  mutate(very_expensive=factor(very_expensive, levels = c("Yes","No"))) %>%
  mutate(modular_level=factor(modular_level, levels = c("Yes","No"))) %>%
  mutate(five_hundred_k=factor(five_hundred_k, levels = c("Yes","No")))

explanatory = c("total_cost_m_constant","log10_total_cost_constant",
                "direct_cost_m", "modular_level",
                "five_hundred_k",
                "indirect_cost_m_constant",
                "unsolicited",
                "very_expensive",
                "ct_num","human_animal","org_type_code")
dependent = "fy"
characteristics <- fy_98_03_10_19_20 %>% 
  mutate(
    unsolicited=ff_label(unsolicited, "Unsolicited"),
    total_cost_m_constant=ff_label(total_cost_m_constant,"Total Costs ($M BRDPI)"),
    log10_total_cost_constant=ff_label(log10_total_cost_constant, "Log-10 Total Costs BRDPI"),
    direct_cost_m=ff_label(direct_cost_m, "Nominal Direct Costs ($M)"),
    modular_level=ff_label(modular_level, "Nominal Direct Costs $250K or Less"),
    five_hundred_k=ff_label(five_hundred_k, "Nominal Direct Costs $500K or More"),
    indirect_cost_m_constant=ff_label(indirect_cost_m_constant, "Indirect Costs ($M BRDPI)"),
    very_expensive=ff_label(very_expensive, "Costs > $5 million BRDPI"),
    ct_num=ff_label(ct_num, "Clinical Trial"),
    human_animal=ff_label(human_animal, "Human or Animal"),
    org_type_code=ff_label(org_type_code, "Organization Type")
  ) %>%
  summary_factorlist(dependent, explanatory,
                     p=FALSE, add_dependent_label=FALSE, add_col_totals = TRUE,
                     cont= "mean", cont_range = TRUE, digits = c(2, 2, 3, 1)) %>%
  filter(levels!="No") 
characteristics[10,3]<-"" #Clinical trial data not reliable before 2005
characteristics[10,4]<-"" #Clinical trial data not reliable before 2005

names(characteristics)<-c("Characteristic","","1998","2003","2013","2019","2021")

knitr::kable(characteristics, row.names = FALSE, align=c("l", "r", "r", "r","r","r","r"), caption="Characteristics of R01 equivalent grants in selected fiscal years. BRDPI = Biomedical Research and Development Price Index. All BRDPI-adjusted costs are based on an FY2021 reference (in other words, based on 2021 dollars).",
             format = "latex", booktabs = TRUE, linesep = "", format.args = list(big.mark = ",", 
  scientific = FALSE)) %>%
          kable_styling(latex_options = "scale_down") %>%  kableExtra::landscape()

```

```{r table_solicited_unsolicited, echo = FALSE, message = FALSE, warning=FALSE}

# This chunk produces a table of characteristics of solicited and unsolicited RPGs in FY2021 and FY2010

fy_21<-rpg %>% filter(fy==2021) %>%
  mutate(new_r01e = factor(new_r01e, levels = c("Yes","No"))) %>%
  mutate(small_project=factor(small_project, levels = c("Yes","No"))) %>%
  mutate(ct_num=factor(ct_num, levels = c("Yes","No"))) %>%
  mutate(very_expensive=factor(very_expensive, levels = c("Yes","No")))%>%
  mutate(U_grant=factor(U_grant, levels = c("Yes","No")))

explanatory = c("total_cost_m_constant","log10_total_cost_constant", "new_r01e", "small_project",
                "very_expensive","U_grant",
                "ct_num","human_animal","org_type_code")
dependent = "unsolicited"
unsolicited_table_21 <- fy_21 %>% 
  mutate(
    total_cost_m_constant=ff_label(total_cost_m_constant,"Total Costs ($M BRDPI)"),
    log10_total_cost_constant=ff_label(log10_total_cost_constant, "Log-10 Total Costs BRDPI"),
    new_r01e=ff_label(new_r01e, "R01-Equivalent"),
    small_project=ff_label(small_project, "R21 or R03"),
    very_expensive=ff_label(very_expensive, "Costs > $5 million BRDPI"),
    U_grant=ff_label(U_grant, "Cooperative Agreement"),
    ct_num=ff_label(ct_num, "Clinical Trial"),
    human_animal=ff_label(human_animal, "Human or Animal"),
    org_type_code=ff_label(org_type_code, "Organization Type")
  ) %>%
  summary_factorlist(dependent, explanatory,
                     p=FALSE, add_dependent_label=FALSE, add_col_totals = TRUE,
                     cont= "mean", cont_range = TRUE, digits = c(2, 2, 3, 1)) %>%
  filter(levels!="No" & levels!="N") %>%
  mutate(space_column="")

names(unsolicited_table_21)<-c("Characteristic","","Solicited 2021","Unsolicited 2021","")

fy_10<-rpg %>% filter(fy==2010) %>%
  mutate(new_r01e = factor(new_r01e, levels = c("Yes","No"))) %>%
  mutate(small_project=factor(small_project, levels = c("Yes","No"))) %>%
  mutate(ct_num=factor(ct_num, levels = c("Yes","No")))%>%
  mutate(very_expensive=factor(very_expensive, levels = c("Yes","No")))%>%
  mutate(U_grant=factor(U_grant, levels = c("Yes","No")))

explanatory = c("total_cost_m_constant","log10_total_cost_constant", "new_r01e", "small_project",
                "very_expensive","U_grant",
                "ct_num","human_animal","org_type_code")
dependent = "unsolicited"
unsolicited_table_10 <- fy_10 %>% 
  summary_factorlist(dependent, explanatory,
                     p=FALSE, add_dependent_label=FALSE, add_col_totals = TRUE,
                     cont= "mean", cont_range = TRUE, digits = c(2, 2, 3, 1)) %>%
  filter(levels!="No") %>% select(-levels, -label)

names(unsolicited_table_10)<-c("Solicited 2010","Unsolicited 2010")

unsolicited_table<-cbind(unsolicited_table_21, unsolicited_table_10)
names(unsolicited_table)[5]<-""
names(unsolicited_table)[2]<-""


knitr::kable(unsolicited_table, row.names = FALSE, align=c("l", "r", "r", "r","r","r","r"), caption="Characteristics of FY2021 and FY2010 RPGs according to solicitation status. RPG = Research Project Grant. BRDPI = Biomedical Research and Development Price Index. All BRDPI-adjusted costs are based on an FY2021 reference (in other words, based on 2021 dollars).",
             format = "latex", booktabs = TRUE, linesep = "", format.args = list(big.mark = ",", 
  scientific = FALSE)) %>%
          kable_styling(latex_options = "scale_down") %>%  kableExtra::landscape()

```

```{r table_solicited_unsolicited_R01e, echo = FALSE, message = FALSE, warning=FALSE}

# This chunk produces a table of characteristics of solicited and unsolicited RPGs in FY2021 and FY2010

fy_21<-rpg %>% filter(fy==2021) %>% filter(new_r01e=="Yes") %>%
  mutate(ct_num=factor(ct_num, levels = c("Yes","No"))) %>%
  mutate(very_expensive=factor(very_expensive, levels = c("Yes","No"))) %>%

# Calculate nominal direct costs and identify those at modular level or less
  
  mutate(direct_cost_m = total_cost_m - indirect_cost_m) %>%
  mutate(modular_level = ifelse(direct_cost_m <= 0.25, "Yes","No")) %>%
  
# For R01 identify those with 500K direct costs or more
  
  mutate(five_hundred_k = ifelse(direct_cost_m >= 0.5, "Yes","No")) %>%
  
  mutate(modular_level=factor(modular_level, levels = c("Yes","No"))) %>%
  mutate(five_hundred_k=factor(five_hundred_k, levels = c("Yes","No")))

explanatory = c("total_cost_m_constant","log10_total_cost_constant",
                "direct_cost_m", "modular_level",
                "five_hundred_k",
                "very_expensive",
                "ct_num","human_animal","org_type_code")
dependent = "unsolicited"
unsolicited_table_21 <- fy_21 %>% 
  mutate(
    total_cost_m_constant=ff_label(total_cost_m_constant,"Total Costs ($M BRDPI)"),
    log10_total_cost_constant=ff_label(log10_total_cost_constant, "Log-10 Total Costs BRDPI"),
    direct_cost_m=ff_label(direct_cost_m, "Nominal Direct Costs ($M)"),
    modular_level=ff_label(modular_level, "Nominal Direct Costs $250K or Less"),
    five_hundred_k=ff_label(five_hundred_k, "Nominal Direct Costs $500K or More"),
    very_expensive=ff_label(very_expensive, "Costs > $5 million BRDPI"),
    ct_num=ff_label(ct_num, "Clinical Trial"),
    human_animal=ff_label(human_animal, "Human or Animal"),
    org_type_code=ff_label(org_type_code, "Organization Type")
  ) %>%
  summary_factorlist(dependent, explanatory,
                     p=FALSE, add_dependent_label=FALSE, add_col_totals = TRUE,
                     cont= "mean", cont_range = TRUE, digits = c(2, 2, 3, 1)) %>%
  filter(levels!="No" & levels!="N") %>%
  mutate(space_column="")

names(unsolicited_table_21)<-c("Characteristic","","Solicited 2021","Unsolicited 2021","")

fy_10<-rpg %>% filter(fy==2010) %>% filter(new_r01e=="Yes") %>%
  mutate(ct_num=factor(ct_num, levels = c("Yes","No")))%>%
  mutate(very_expensive=factor(very_expensive, levels = c("Yes","No"))) %>%

# Calculate nominal direct costs and identify those at modular level or less
  
  mutate(direct_cost_m = total_cost_m - indirect_cost_m) %>%
  mutate(modular_level = ifelse(direct_cost_m <= 0.25, "Yes","No")) %>%
  
# For R01 identify those with 500K direct costs or more
  
  mutate(five_hundred_k = ifelse(direct_cost_m >= 0.5, "Yes","No")) %>%
  
  mutate(modular_level=factor(modular_level, levels = c("Yes","No"))) %>%
  mutate(five_hundred_k=factor(five_hundred_k, levels = c("Yes","No")))

explanatory = c("total_cost_m_constant","log10_total_cost_constant",
                "direct_cost_m", "modular_level",
                "five_hundred_k",
                "very_expensive",
                "ct_num","human_animal","org_type_code")
dependent = "unsolicited"
unsolicited_table_10 <- fy_10 %>% 
  summary_factorlist(dependent, explanatory,
                     p=FALSE, add_dependent_label=FALSE, add_col_totals = TRUE,
                     cont= "mean", cont_range = TRUE, digits = c(2, 2, 3, 1)) %>%
  filter(levels!="No") %>% select(-levels, -label)

names(unsolicited_table_10)<-c("Solicited 2010","Unsolicited 2010")

unsolicited_table<-cbind(unsolicited_table_21, unsolicited_table_10)
names(unsolicited_table)[5]<-""
names(unsolicited_table)[2]<-""


knitr::kable(unsolicited_table, row.names = FALSE, align=c("l", "r", "r", "r","r","r","r"), caption="Characteristics of FY2021 and FY2010 R01 equivalent grant awards according to solicitation status. BRDPI = Biomedical Research and Development Price Index. All BRDPI-adjusted costs are based on an FY2021 reference (in other words, based on 2021 dollars).",
             format = "latex", booktabs = TRUE, linesep = "", format.args = list(big.mark = ",", 
  scientific = FALSE)) %>%
          kable_styling(latex_options = "scale_down") %>%  kableExtra::landscape()

```

```{r number_rpgs_and_brdpi_by_year, results = 'asis', echo = FALSE, message = FALSE, warning=FALSE,  out.width="99%", fig.height=7, fig.cap='Number of funded RPGs and RPG Principal Investigators (panel A) and inflationary indices (panel B) by fiscal year. The vertical dotted lines refer to the beginning and end of the NIH budget-doubling (FY1998 and FY2003) and the year of budget sequestration (FY2013). Indices shown in Panel B for fiscal years 2022, 2023, and 2024 are projected and therefore diplayed with thinner dotted lines.'}

# Set up frame showing number of RPGs and number of RPG PI's ("awardees")

rpg_number_frame<-rpg_summary %>% left_join(awardee_summary) %>%
  select(fy, number_rpgs, number_awardees) %>%
  gather(variable, value, -fy)

# Plot of number of RPGs and number of RPG PI's

plot0<- ggplot(rpg_number_frame,
               aes(x=fy, y=value/1000, label=value, shape=variable)) + theme_bw() +
  geom_line(aes(color=variable, group=variable), na.rm = TRUE, size=2) + 
  geom_point(aes(color=variable, group=variable), na.rm=TRUE, size=4)+
  scale_shape_discrete("",
                       breaks=c('number_rpgs', 'number_awardees'),
                       labels=c('Awards', 'Principal Investigators')) +
  scale_color_discrete("",
                        breaks=c('number_rpgs', 'number_awardees'),
                       labels=c('Awards', 'Principal Investigators')) +
  scale_x_continuous("Fiscal Year", c(2000, 2005, 2010, 2015, 2020)) +
  scale_y_continuous("Number (Thousands)") + 
  theme(legend.position = 'top') +
  geom_vline(xintercept=c(1998,2003,2013), linetype="dotted") + 
  ggtitle("A") + theme(plot.title = element_text(face = "bold"))

# Plot of price indexes

Past <- Index %>% filter(FY <= 2021)
Future <- Index %>% filter(FY >= 2021)

plot0b<-ggplot(mapping=aes(x = FY, y = 100*Annual_change, colour=variable, shape=variable)) +
  geom_line(linetype = 1, size=2L, data = Past) + geom_line(linetype = 3, size=1L, data = Future) +
  geom_point(size=4, data=Past) + geom_point(size=2, data=Future) + theme_bw() +
  scale_x_continuous("Fiscal Year") + 
  scale_y_continuous("Percent Change") +
  scale_color_discrete("", labels = c("BRDPI","GDP Index")) +
  scale_shape_discrete("", labels = c("BRDPI","GDP Index")) +
  theme(legend.position = "top") + 
  geom_vline(xintercept=c(1998,2003,2013), linetype="dotted") + 
  ggtitle("B") + theme(plot.title = element_text(face = "bold"))

plot0/plot0b

ggsave(file="Figure 1.jpg", width = 6, height = 8, dpi=600)

```


```{r average_median_costs_by_year, results = 'asis', echo = FALSE, message = FALSE, warning=FALSE,  out.width="99%", fig.height=7, fig.cap='Mean (panel A) and median (panel B) nominal and real (BRDPI-adjusted in 2021 dollars) costs for NIH-funded RPGs, FY1998 to FY2021. The vertical dotted lines refer to the beginning and end of the NIH budget-doubling (FY1998 and FY2003) and the year of budget sequestration (FY2013).'}

rpg_summary_frame<-rpg_summary %>%
  select(fy:median_cost_m_real) %>%
  gather(variable, value, average_cost_m_nominal:median_cost_m_real)

# Average cost plot

frame_average_cost<-rpg_summary_frame %>% 
  filter(variable %in% c("average_cost_m_nominal","average_cost_m_real")) 

plot1<-ggplot(data=frame_average_cost, aes(x = fy, y = value, colour = variable, shape=variable)) +
  geom_line(size = 2L) + geom_point(size=4) + theme_bw() +
  scale_color_hue() +
  scale_x_continuous("Fiscal Year") + 
  scale_y_continuous("Mean Cost ($Million)") +
  scale_color_discrete("", labels = c("Nominal","Real")) +
  scale_shape_discrete("", labels = c("Nominal","Real")) +
  theme(legend.position = "top") + 
  geom_vline(xintercept=c(1998,2003,2013), linetype="dotted") + 
  ggtitle("A") + theme(plot.title = element_text(face = "bold"))

# Median cost plot

frame_median_cost<-rpg_summary_frame %>% 
  filter(variable %in% c("median_cost_m_nominal","median_cost_m_real")) 

plot2<-ggplot(data=frame_median_cost, aes(x = fy, y = value, colour = variable, shape=variable)) +
  geom_line(size = 2L) + geom_point(size=4) + theme_bw() +
  scale_color_hue() +
  scale_x_continuous("Fiscal Year") + 
  scale_y_continuous("Median Cost ($Million)") +
  scale_color_discrete("", labels = c("Nominal","Real")) +
  scale_shape_discrete("", labels = c("Nominal","Real")) +
  theme(legend.position = "none") + 
  geom_vline(xintercept=c(1998,2003,2013), linetype="dotted") + 
  ggtitle("B") + theme(plot.title = element_text(face = "bold"))


plot1/plot2

ggsave(file="Figure 2.jpg", width = 6, height = 8, dpi=600)

```

```{r average_median_costs_by_year_indirect, results = 'asis', echo = FALSE, message = FALSE, warning=FALSE,  out.width="99%", fig.height=7, fig.cap='Mean (panel A) and median (panel B) nominal and real (BRDPI-adjusted in 2021 dollars) indirect costs for NIH-funded RPGs, FY1998 to FY2021. TThe vertical dotted lines refer to the beginning and end of the NIH budget-doubling (FY1998 and FY2003) and the year of budget sequestration (FY2013).'}

# Set up frame of average (mean) indirect costs

rpg_summary_frame<-rpg_summary %>%
  select(fy,average_indirect_cost_m_nominal:median_indirect_cost_m_real) %>%
  gather(variable, value, average_indirect_cost_m_nominal:median_indirect_cost_m_real)

# Average indirect cost plot

frame_average_indirect_cost<-rpg_summary_frame %>% 
  filter(variable %in% c("average_indirect_cost_m_nominal","average_indirect_cost_m_real")) 

plot1<-ggplot(data=frame_average_indirect_cost, aes(x = fy, y = value, colour = variable, shape=variable)) +
  geom_line(size = 2L) + geom_point(size=4) + theme_bw() +
  scale_color_hue() +
  scale_x_continuous("Fiscal Year") + 
  scale_y_continuous("Mean Indirect Cost ($Million)") +
  scale_color_discrete("", labels = c("Nominal","Real")) +
  scale_shape_discrete("", labels = c("Nominal","Real")) +
  theme(legend.position = "top") + 
  geom_vline(xintercept=c(1998,2003,2013), linetype="dotted") + 
  ggtitle("A") + theme(plot.title = element_text(face = "bold"))

# Set up frame for median indirect cost plot 

frame_median_indirect_cost<-rpg_summary_frame %>% 
  filter(variable %in% c("median_indirect_cost_m_nominal","median_indirect_cost_m_real")) 

plot2<-ggplot(data=frame_median_indirect_cost, aes(x = fy, y = value, colour = variable, shape=variable)) +
  geom_line(size = 2L) + geom_point(size=4) + theme_bw() +
  scale_color_hue() +
  scale_x_continuous("Fiscal Year") + 
  scale_y_continuous("Median Indirect Cost ($Million)") +
  scale_color_discrete("", labels = c("Nominal","Real")) +
  scale_shape_discrete("", labels = c("Nominal","Real")) +
  theme(legend.position = "none") + 
  geom_vline(xintercept=c(1998,2003,2013), linetype="dotted") + 
  ggtitle("B") + theme(plot.title = element_text(face = "bold"))

plot1/plot2

ggsave(file="Figure 3.jpg", width = 6, height = 8, dpi=600)


```


```{r average_median_costs_by_year_R01, results = 'asis', echo = FALSE, message = FALSE, warning=FALSE,  out.width="99%", fig.height=7, fig.cap='Mean (panel A) and median (panel B) nominal and real (BRDPI-adjusted in 2021 dollars) costs for NIH-funded R01-equivalent awards, FY1998 to FY2021. The vertical dotted lines refer to the beginning and end of the NIH budget-doubling (FY1998 and FY2003) and the year of budget sequestration (FY2013).'}

R01_summary_frame<-R01_summary %>%
  gather(variable, value, average_cost_m_nominal:median_cost_m_real)

# Average cost plot

frame_average_cost<-R01_summary_frame %>% 
  filter(variable %in% c("average_cost_m_nominal","average_cost_m_real")) 

plot1_R01<-ggplot(data=frame_average_cost, aes(x = fy, y = value, colour = variable, shape=variable)) +
  geom_line(size = 2L) + geom_point(size=4) + theme_bw() +
  scale_color_hue() +
  scale_x_continuous("Fiscal Year") + 
  scale_y_continuous("Mean Cost ($Million)") +
  scale_color_discrete("", labels = c("Nominal","Real")) +
  scale_shape_discrete("", labels = c("Nominal","Real")) +
  theme(legend.position = "top") + 
  geom_vline(xintercept=c(1998,2003,2013), linetype="dotted") + 
  ggtitle("A") + theme(plot.title = element_text(face = "bold"))


# Median cost plot

frame_median_cost<-R01_summary_frame %>% 
  filter(variable %in% c("median_cost_m_nominal","median_cost_m_real")) 

plot2_R01<-ggplot(data=frame_median_cost, aes(x = fy, y = value, colour = variable, shape=variable)) +
  geom_line(size = 2L) + geom_point(size=4) + theme_bw() +
  scale_color_hue() +
  scale_x_continuous("Fiscal Year") + 
  scale_y_continuous("Median Cost ($Million)") +
  scale_color_discrete("", labels = c("Nominal","Real")) +
  scale_shape_discrete("", labels = c("Nominal","Real")) +
  theme(legend.position = "none") + 
  geom_vline(xintercept=c(1998,2003,2013), linetype="dotted") + 
  ggtitle("B") + theme(plot.title = element_text(face = "bold"))


plot1_R01/plot2_R01

ggsave(file="Figure 4.jpg", width = 6, height = 8, dpi=600)


```


```{r whisker_ranges, results = 'asis', echo = FALSE, message = FALSE, warning=FALSE,  out.width="99%", fig.height=7, fig.cap='Whisker ranges, that is the distance between the tips of upper and lower whiskers, of box plots shown in Appendix Figure 2. All costs are FY2021 BRDPI-adjusted. Panel A is based on untransformed real costs, while Panel B is based on log-10 transformed real costs. The vertical dotted lines refer to the beginning and end of the NIH budget-doubling (FY1998 and FY2003) and the year of budget sequestration (FY2013).'}

# Whisker stats and ranges for total_cost_m_constant

boxplot_total_cost_m_constant <-  boxplot(total_cost_m_constant ~ as.factor(fy), data = rpg, plot=FALSE)
boxplot_tcm_constant_stats <- data.frame(boxplot_total_cost_m_constant$stats)
names(boxplot_tcm_constant_stats)<-c("1998","1999","2000","2001","2002","2003","2004","2005",
                                     "2006","2007","2008","2009","2010","2011","2012","2013","2014","2015",
                                     "2016","2017","2018","2019","2020","2021")
boxplot_tcm_constant_stats<-data.frame(t(boxplot_tcm_constant_stats))
names(boxplot_tcm_constant_stats)<-c("Lower_whisker","Q1","Median","Q3","Upper_whisker")
boxplot_tcm_constant_stats$fy<-row.names(boxplot_tcm_constant_stats)


plot5<-ggplot(data=boxplot_tcm_constant_stats, aes(x = as.numeric(as.character(fy)), y = Upper_whisker - Lower_whisker)) +
  geom_line(size = 2L) + geom_point(size=4) + theme_bw() +
  scale_x_continuous("Fiscal Year") + 
  scale_y_continuous("Whisker Range of Total Costs ($M by BRDPI)") + 
  geom_vline(xintercept=c(1998,2003,2013), linetype="dotted") + 
   ggtitle("A") + theme(plot.title = element_text(face = "bold"))

# Whisker stats and ranges for log10_total_cost_constant

boxplot_log10_total_cost_constant <-  boxplot(log10_total_cost_constant ~ as.factor(fy), data = rpg, plot=FALSE)
boxplot_log10_tc_constant_stats <- data.frame(boxplot_log10_total_cost_constant$stats)
names(boxplot_log10_tc_constant_stats)<-c("1998","1999","2000","2001","2002","2003","2004","2005",
                                     "2006","2007","2008","2009","2010","2011","2012","2013","2014","2015",
                                     "2016","2017","2018","2019","2020","2021")
boxplot_log10_tc_constant_stats<-data.frame(t(boxplot_log10_tc_constant_stats))
names(boxplot_log10_tc_constant_stats)<-c("Lower_whisker","Q1","Median","Q3","Upper_whisker")
boxplot_log10_tc_constant_stats$fy<-row.names(boxplot_log10_tc_constant_stats)


plot6<-ggplot(data=boxplot_log10_tc_constant_stats, aes(x = as.numeric(as.character(fy)), y = Upper_whisker - Lower_whisker)) +
  geom_line(size = 2L) + geom_point(size=4) + theme_bw() +
  scale_x_continuous("Fiscal Year") + 
  scale_y_continuous("Whisker Range of Log-10 Total Costs BRDPI") +
  geom_vline(xintercept=c(1998,2003,2013), linetype="dotted") + 
   ggtitle("B") + theme(plot.title = element_text(face = "bold"))


plot5/plot6

ggsave(file="Figure 5.jpg", width = 6, height = 8, dpi=600)


```


```{r solicited_unsolicited, results = 'asis', echo = FALSE, message = FALSE, warning=FALSE,  out.width="99%", fig.height=7, fig.cap='Panel A: Log-transformed costs according to NIH solicitation. All costs are FY2021 BRDPI-adjusted. Panel B: Percent of RPG projects and and percent of RPG funding going to solicited awards. The vertical dotted lines refer to the beginning and end of the NIH budget-doubling (FY1998 and FY2003) and the year of budget sequestration (FY2013).'}

solicited_or_not<-rpg %>% group_by(fy, unsolicited) %>% 
  summarise(mean_log10_total_cost_constant=mean(log10_total_cost_constant)) %>%
  mutate(unsolicited=factor(unsolicited, levels = c("Yes","No")))

plot9<-ggplot(data=solicited_or_not, aes(x = fy, y = mean_log10_total_cost_constant, color=unsolicited, shape=unsolicited)) +
  geom_line(size = 2L) + geom_point(size=4) + theme_bw() +
  scale_x_continuous("Fiscal Year") + 
  scale_y_continuous("Mean Log-10 Total Cost BRDPI") + 
  scale_color_discrete("", labels = c("Unsolicited","Solicited")) +
  scale_shape_discrete("", labels = c("Unsolicited","Solicited")) +
  theme(legend.position = "top") +
  geom_vline(xintercept=c(1998,2003,2013), linetype="dotted") + 
  ggtitle("A") + theme(plot.title = element_text(face = "bold"))

solicited_numbers<- rpg %>% mutate(solicited_count=ifelse(unsolicited=="No",1,0)) %>%
  mutate(solicited_dollars=solicited_count*total_cost_m) %>%
  mutate(counter=1) %>% group_by(fy) %>%
  summarise(percent_solicited_projects=100*sum(solicited_count)/sum(counter),
            percent_solicited_dollars=100*sum(solicited_dollars)/sum(total_cost_m)) %>%
  gather(variable, value, -fy)

plot10<-ggplot(data=solicited_numbers, aes(x = fy, y = value, color=variable, shape=variable)) +
  geom_line(size = 2L) + geom_point(size=4) + theme_bw() +
  scale_x_continuous("Fiscal Year") + 
  scale_y_continuous("Percent") + 
  scale_color_discrete("", labels = c("Solicited Funding","Solicited Projects")) +
  scale_shape_discrete("", labels = c("Solicited Funding","Solicited Projects")) +
  theme(legend.position = "top") +
  geom_vline(xintercept=c(1998,2003,2013), linetype="dotted") + 
  ggtitle("B") + theme(plot.title = element_text(face = "bold"))

plot9/plot10

ggsave(file="Figure 6.jpg", width = 6, height = 8, dpi=600)


```

```{r whisker_ranges_unsolicited, results = 'asis', echo = FALSE, message = FALSE, warning=FALSE,  out.width="99%", fig.height=7, fig.cap='Whisker ranges, that is the distance between the tips of upper and lower whiskers of box plots showing distribution of costs of unsolicited RPG awards (Appendix Figure 4). All costs are FY2021 BRDPI-adjusted. Panel A is based on untransformed real costs, while Panel B is based on log-10 transformed real costs. The vertical dotted lines refer to the beginning and end of the NIH budget-doubling (FY1998 and FY2003) and the year of budget sequestration (FY2013).'}

# Whisker stats and ranges for total_cost_m_constant

rpg_unsolicited <- rpg %>% filter(unsolicited=="Yes")

boxplot_total_cost_m_constant <-  boxplot(total_cost_m_constant ~ as.factor(fy), data = rpg_unsolicited, plot=FALSE)
boxplot_tcm_constant_stats <- data.frame(boxplot_total_cost_m_constant$stats)
names(boxplot_tcm_constant_stats)<-c("1998","1999","2000","2001","2002","2003","2004","2005",
                                     "2006","2007","2008","2009","2010","2011","2012","2013","2014","2015",
                                     "2016","2017","2018","2019","2020","2021")
boxplot_tcm_constant_stats<-data.frame(t(boxplot_tcm_constant_stats))
names(boxplot_tcm_constant_stats)<-c("Lower_whisker","Q1","Median","Q3","Upper_whisker")
boxplot_tcm_constant_stats$fy<-row.names(boxplot_tcm_constant_stats)


plot5<-ggplot(data=boxplot_tcm_constant_stats, aes(x = as.numeric(as.character(fy)), y = Upper_whisker - Lower_whisker)) +
  geom_line(size = 2L) + geom_point(size=4) + theme_bw() +
  scale_x_continuous("Fiscal Year") + 
  scale_y_continuous("Whisker Range of Total Costs ($M by BRDPI)") + 
  geom_vline(xintercept=c(1998,2003,2013), linetype="dotted") + 
   ggtitle("A") + theme(plot.title = element_text(face = "bold"))

# Whisker stats and ranges for log10_total_cost_constant

boxplot_log10_total_cost_constant <-  boxplot(log10_total_cost_constant ~ as.factor(fy), data = rpg_unsolicited, plot=FALSE)
boxplot_log10_tc_constant_stats <- data.frame(boxplot_log10_total_cost_constant$stats)
names(boxplot_log10_tc_constant_stats)<-c("1998","1999","2000","2001","2002","2003","2004","2005",
                                     "2006","2007","2008","2009","2010","2011","2012","2013","2014","2015",
                                     "2016","2017","2018","2019","2020","2021")
boxplot_log10_tc_constant_stats<-data.frame(t(boxplot_log10_tc_constant_stats))
names(boxplot_log10_tc_constant_stats)<-c("Lower_whisker","Q1","Median","Q3","Upper_whisker")
boxplot_log10_tc_constant_stats$fy<-row.names(boxplot_log10_tc_constant_stats)


plot6<-ggplot(data=boxplot_log10_tc_constant_stats, aes(x = as.numeric(as.character(fy)), y = Upper_whisker - Lower_whisker)) +
  geom_line(size = 2L) + geom_point(size=4) + theme_bw() +
  scale_x_continuous("Fiscal Year") + 
  scale_y_continuous("Whisker Range of Log-10 Total Costs BRDPI") + 
  geom_vline(xintercept=c(1998,2003,2013), linetype="dotted") + 
   ggtitle("B") + theme(plot.title = element_text(face = "bold"))

plot5/plot6

ggsave(file="Figure 7.jpg", width = 6, height = 8, dpi=600)


```

```{r whisker_ranges_solicited, results = 'asis', echo = FALSE, message = FALSE, warning=FALSE,  out.width="99%", fig.height=7, fig.cap='Whisker ranges, that is the distance between the tips of upper and lower whiskers of box plots showing distribution of costs of solicited RPG awards (Appendix Figure 4). All costs are FY2021 BRDPI-adjusted. Panel A is based on untransformed real costs, while Panel B is based on log-10 transformed real costs. The vertical dotted lines refer to the beginning and end of the NIH budget-doubling (FY1998 and FY2003) and the year of budget sequestration (FY2013).'}

# Whisker stats and ranges for total_cost_m_constant

rpg_solicited <- rpg %>% filter(unsolicited=="No")

boxplot_total_cost_m_constant <-  boxplot(total_cost_m_constant ~ as.factor(fy), data = rpg_solicited, plot=FALSE)
boxplot_tcm_constant_stats <- data.frame(boxplot_total_cost_m_constant$stats)
names(boxplot_tcm_constant_stats)<-c("1998","1999","2000","2001","2002","2003","2004","2005",
                                     "2006","2007","2008","2009","2010","2011","2012","2013","2014","2015",
                                     "2016","2017","2018","2019","2020","2021")
boxplot_tcm_constant_stats<-data.frame(t(boxplot_tcm_constant_stats))
names(boxplot_tcm_constant_stats)<-c("Lower_whisker","Q1","Median","Q3","Upper_whisker")
boxplot_tcm_constant_stats$fy<-row.names(boxplot_tcm_constant_stats)


plot5<-ggplot(data=boxplot_tcm_constant_stats, aes(x = as.numeric(as.character(fy)), y = Upper_whisker - Lower_whisker)) +
  geom_line(size = 2L) + geom_point(size=4) + theme_bw() +
  scale_x_continuous("Fiscal Year") + 
  scale_y_continuous("Whisker Range of Total Costs ($M by BRDPI)") + 
  geom_vline(xintercept=c(1998,2003,2013), linetype="dotted") + 
   ggtitle("A") + theme(plot.title = element_text(face = "bold"))

# Whisker stats and ranges for log10_total_cost_constant

boxplot_log10_total_cost_constant <-  boxplot(log10_total_cost_constant ~ as.factor(fy), data = rpg_solicited, plot=FALSE)
boxplot_log10_tc_constant_stats <- data.frame(boxplot_log10_total_cost_constant$stats)
names(boxplot_log10_tc_constant_stats)<-c("1998","1999","2000","2001","2002","2003","2004","2005",
                                     "2006","2007","2008","2009","2010","2011","2012","2013","2014","2015",
                                     "2016","2017","2018","2019","2020","2021")
boxplot_log10_tc_constant_stats<-data.frame(t(boxplot_log10_tc_constant_stats))
names(boxplot_log10_tc_constant_stats)<-c("Lower_whisker","Q1","Median","Q3","Upper_whisker")
boxplot_log10_tc_constant_stats$fy<-row.names(boxplot_log10_tc_constant_stats)


plot6<-ggplot(data=boxplot_log10_tc_constant_stats, aes(x = as.numeric(as.character(fy)), y = Upper_whisker - Lower_whisker)) +
  geom_line(size = 2L) + geom_point(size=4) + theme_bw() +
  scale_x_continuous("Fiscal Year") + 
  scale_y_continuous("Whisker Range of Log-10 Total Costs BRDPI") + 
  geom_vline(xintercept=c(1998,2003,2013), linetype="dotted") + 
   ggtitle("B") + theme(plot.title = element_text(face = "bold"))

plot5/plot6

ggsave(file="Figure 8.jpg", width = 6, height = 8, dpi=600)

```


```{r regression, echo = FALSE, message = FALSE, warning=FALSE, cache=TRUE, out.width="99%", fig.height=4, fig.cap='Actual and random-forest regression log-transformed costs for NIH-funded RPGs, FY1998 to FY2021. All costs are FY2021 BRDPI-adjusted. The vertical dotted lines refer to the beginning and end of the NIH budget-doubling (FY1998 and FY2003) and the year of budget sequestration (FY2013).'}

# Take into account qualitative interaction of costs of solicited projects and FY

rpg<-rpg %>% mutate(fy_factor=as.factor(as.numeric(fy))) %>%
  mutate(unsolicited_b_2010=ifelse(unsolicited=="Yes" & fy<=2010, "Yes", "No")) %>%
  mutate(unsolicited_p_2010=ifelse(unsolicited=="Yes" & fy>2010, "Yes","No"))

# Model of log-transformed costs
  
fit_fy<-lm(log10_total_cost_constant~factor(fy), data=rpg)
fit<-lm(log10_total_cost_constant~factor(fy)+unsolicited_b_2010+
          unsolicited_p_2010+new_r01e+
           ct_num+human_animal+org_type_code, data=rpg)

# Run regression diagnostics

# plot(fit) -- for regression diagnostics, inspection of residuals, leverage
# Normal QQ plot consistent with fat tails on both sides or perhaps two underlying distributions

# Try different kind of normalization -- Yeo Johnson identified as best

# bestNormalize(rpg$total_cost_m_constant, allow_orderNorm = FALSE, out_of_sample = FALSE)

#Best Normalizing transformation with 827815 Observations
# Estimated Normality Statistics (Pearson P / df, lower => more normal):
# - arcsinh(x): 1469.452
# - Box-Cox: 572.6532
# - Center+scale: 4103.019
# - Exp(x): 831386.8531
# - Log_b(x+a): 575.6786
# - sqrt(x + a): 1180.3924
# - Yeo-Johnson: 291.7943
# Estimation method: In-sample
 
# Based off these, bestNormalize chose:
# Standardized Yeo-Johnson Transformation with 827815 nonmissing obs.:
# Estimated statistics:
# - lambda = -2.307401 
# - mean (before standardization) = 0.2476434 
# - sd (before standardization) = 0.06530126 

# Perform Yeo-Johnson transformation, construct model, and run diagnostics

rpg_yeo <- yeojohnson(rpg$total_cost_m_constant)
rpg_yeo_t <- rpg_yeo$x.t
rpg<-cbind(rpg, rpg_yeo_t)

rpg<-rpg %>% mutate(fy_factor=as.factor(as.numeric(fy))) %>%
  mutate(unsolicited_b_2010=ifelse(unsolicited=="Yes" & fy<=2010, "Yes", "No")) %>%
  mutate(unsolicited_p_2010=ifelse(unsolicited=="Yes" & fy>2010, "Yes","No"))

fit<-lm(rpg_yeo_t~factor(fy)+unsolicited_b_2010+
          unsolicited_p_2010+new_r01e+
           ct_num+human_animal+org_type_code, data=rpg)

#par(mfrow = c(2, 2))
#plot(fit)

# Same problem as before -- tails still fat, QQ plot problematic though not as sever

###############################################################################################

# Random forest approach based on 1% random sample

set.seed(12345)
rpg_sample<-rpg %>%
  sample_frac(.01) %>% select(log10_total_cost_constant, total_cost_m_constant, fy, 
                              unsolicited, U_grant, P_grant, ct_num,
                                               new_r01e, human, animal, org_type_code,
                              small_project) %>%
  mutate_if(is.character,as.factor) 
rpg_sample<-data.frame(rpg_sample)

rf_rpg_cost<-rfsrc(log10_total_cost_constant~fy+unsolicited+
          new_r01e+
           ct_num+ human + animal +org_type_code+U_grant+P_grant+
            small_project, ntree = 1000, importance = TRUE,
                data=rpg_sample)
# rf_rpg_cost
# plot(rf_rpg_cost)

# Get adjusted ("partial") values of log10 costs by fiscal year

pv<-plot.variable(rf_rpg_cost, xvar.names = c("fy"), partial=TRUE, show.plots=FALSE)
pv_data<-pv$pData[[1]]
partial_plot_x<-pv_data$x.uniq
partial_plot_y<-pv_data$yhat
partial_plot_frame<-data.frame(cbind(partial_plot_x, partial_plot_y))
names(partial_plot_frame)<-c("fy","yhat_adjusted")

# Get actual median and IQR values of log10 costs by fiscal year

median_log10_costs<-rpg %>% group_by(fy) %>%
  summarise(median_log10_total_cost_constant=median(log10_total_cost_constant),
            quartile_1_log10_total_cost_constant=quantile(log10_total_cost_constant, 0.25),
            quartile_3_log10_total_cost_constant=quantile(log10_total_cost_constant, 0.75))

partial_plot_frame_use<-partial_plot_frame %>% left_join(median_log10_costs) %>%
  gather(variable, value, -fy)

plot15<- ggplot(partial_plot_frame_use,
               aes(x=fy, y=value, label=value, shape=variable)) + theme_bw() +
  geom_line(aes(color=variable, group=variable), na.rm = TRUE, size=2) +
  geom_point(aes(color=variable, group=variable), na.rm=TRUE, size=4)+
  scale_shape_discrete("",
                       breaks=c('median_log10_total_cost_constant', 'yhat_adjusted', 'quartile_1_log10_total_cost_constant', 'quartile_3_log10_total_cost_constant'),
                       labels=c('Actual Median', 'Adjusted','Quartile 1','Quartile 3')) +
  scale_color_discrete("",
                       breaks=c('median_log10_total_cost_constant', 'yhat_adjusted', 'quartile_1_log10_total_cost_constant', 'quartile_3_log10_total_cost_constant'),
                       labels=c('Actual Median', 'Adjusted','Quartile 1','Quartile 3')) +
  scale_x_continuous("\nFiscal Year", c(2000, 2005, 2010, 2015, 2020)) +
  scale_y_continuous("Log-10 Total Cost BRDPI") + 
  coord_cartesian(ylim = c(5.4,5.9)) +
  theme(legend.position = "top") +
  geom_vline(xintercept=c(1998,2003,2013), linetype="dotted") 

plot15

ggsave(file="Figure 9.jpg", width = 6, height = 4, dpi=600)


```
