# Supplementary material for: National Institutes of Health research project grant inflation 1998 to 2021
Source: eLife. 2023 Feb 10;12:e84245. doi: 10.7554/eLife.84245 (PMC9984192; doi:10.7554/eLife.84245)
Supplement: Source code 2. [file elife-84245-code2.zip]

Archive with 2 entries (2 files):
- RPG inflation 1 16 23 appendix.Rmd
- __MACOSX/._RPG inflation 1 16 23 appendix.Rmd
