# Supplementary material for: National Institutes of Health research project grant inflation 1998 to 2021
Source: eLife. 2023 Feb 10;12:e84245. doi: 10.7554/eLife.84245 (PMC9984192; doi:10.7554/eLife.84245)
Supplement: Source code 2. [file elife-84245-code2.zip › RPG inflation 1 16 23 appendix.Rmd]

---
title: "Appendix to National Institutes of Health Research Project Grant Inflation 1998 to 2021"
author:
  - Michael Lauer, National Institutes of Health (NIH) Office of the Director (OD)
  - Joy Wang, NIH Office of Extramural Research (OER)
  - Deepshikha Roychowdhury, NIH Office of Extramural Research (OER) 
date: "`r Sys.Date()`"
output:
  pdf_document:
    keep_tex: true
  html_document: default
  word_document: default
header-includes:
   - \usepackage{lineno}
   - \linenumbers
   - \usepackage{placeins}
   - \renewcommand{\figurename}{Appendix Figure }
   - \makeatletter
   - \def\fnum@figure{\figurename\thefigure}
   - \makeatother
   - \renewcommand{\tablename}{Appendix Table}
   - \makeatletter
   - \def\tnum@table{\tablename\thetable}
   - \makeatother
indent: FALSE
fontsize: 11pt
urlcolor: blue
bibliography: references.bib
csl: elife.csl
link-citations: yes

---


```{r libraries, echo = FALSE, message = FALSE, warning=FALSE}

# You'll need to set your own directory

setwd("~/OneDrive - National Institutes of Health/RPG Inflation")
options(scipen=999999)

library(readxl) # Read Excel files
library(patchwork) # multi-panel plots
library(tidyverse) # data manipulation and ggplots
library(RColorBrewer) # fill color for ggplots
library(finalfit) # for summary table
library(forcats) # work with factors
library(kableExtra) # table styles
library(tinytex) # For creation of pdf file output
library(bestNormalize) # Normalizing distributions
library(randomForestSRC) # Machine learning
library(texreg) # For regression table

```

## Research Project Grant Cost and Compositional Changes Over Time: Descriptive Analyses

From 1998 through 2021, the absolute numbers of R01-equivalent awards followed a similar pattern as those of Research Project Grants (RPGs) in general, rising during the doubling, falling from the end of the doubling until FY2015, and rising since then (Appendix Figure \ref{fig:number_R01s_by_year}). 

\vspace{11pt}

While the central tendencies (means and medians) since FY2008 have remained relatively stable (noting the fall in FY2013, the year of budget sequestration), the non-outlier ranges, as visualized through box plots, have been substantially higher during the time of the NIH doubling (FY1998-FY2003) and during recent years (Appendix Figure \ref{fig:box_plots}). The proportion of funds going to the top centile (by total costs) of RPGs has increased since FY2013, but the proportion going to the top decile has only increased modestly (Appendix Figure \ref{fig:distribution_rpg_funding_top_bottom}). Most of the variability in total costs appears to be manifest in unsolicited projects (Appendix Figure \ref{fig:box_plots_solicited_unsolicited}). The proportion of projects and funding going to small mechanisms (R21 or R03 awards) increased during and after the doubling (FY1998-FY2003) but has decreased in recent years (Appendix Figure \ref{fig:small}). There have been no marked changes in costs related to clinical trials (Appendix Figure \ref{fig:trial}), but these data should be interpreted with caution as large-scale trials tend to be funded through consortia that typically involve multiple grants, cooperative agreements, and/or contracts. The proportion of funding going to human studies has increased over time (Appendix Figure \ref{fig:human_animal}).

## Research Project Grant Costs Over Time: Regression Analyses

Linear regression analyses of BRDPI-adjusted log-10 transformed costs over time showed the time alone (i.e., fiscal years) explained less than 1\% of total variance (Appendix Table \ref{tab:lm}, Model 1). A model that included compositional elements could explain 47\% of total variance (Appendix Table \ref{tab:lm}, Model 2), but regression diagnostics, in particular QQ plots, were concerning given the fat-tailed distribution of costs even after logarithmic transformation. We therefore conducted random forest (a machine-learning method) regression; time (i.e., fiscal years) was a relatively unimportant predictor of BRDPI-adjusted log-10 transformed costs (Appendix Table \ref{tab:regression_rf}) 

## Appendix Table and Figure Legends

* Appendix Table \ref{tab:lm}: Linear Regression Models for log-10 transformed BRDPI-adjusted (or real) total costs of RPGs funded from FY1998 to FY2021. Values shown for each variable are regression coefficients (standard errors). Model 1 considers time (fiscal year) only, while Model 2 factors in other variables. Model 1 explained only 0.6\% of total variance, while Model 2 explained 47\% of variance. Regression diagnostics indicated poor fit due largely to fat tails, which were present even after log-10 transformation.
* Appendix Table \ref{tab:regression_rf}: Results of random forest regression for log-10 transformed BRDPI-adjusted (or real) total costs of a 1\% random sample of RPGs funded from FY1998 to FY2021. A model that consider fiscal year as the sole variable only explained 0.3\% of total variance. A model that included the 10 variables listed in the table explained 47\% of the total variance. The variable importance reflects the deterioration in prediction error when the value for a variable is determined randomly, as opposed to its actual value. Variables reflecting compositional factors (like the type of award mechanism) were much more important than time (that is fiscal year) in predicting real total grant costs.
* Appendix Figure \ref{fig:number_R01s_by_year}: Number of funded R01-equivalent awards by fiscal year. The vertical dotted lines refer to the beginning and end of the NIH budget-doubling (FY1998 and FY2003) and the year of budget sequestration (FY2013).
* Appendix Figure \ref{fig:box_plots}: Box plot distributions of total costs (panel A) and log-transformed costs (panel B) for NIH-funded RPGs, FY1998 to FY2021. The diamonds refer to mean values. All costs are FY2021 BRDPI-adjusted.
* Appendix Figure \ref{fig:distribution_rpg_funding_top_bottom}: Distribution of total funds to the top and bottom centiles (panel A) and deciles (panel B) of NIH-funded RPGs, FY1998 to FY2021. The vertical dotted lines refer to the beginning and end of the NIH budget-doubling (FY1998 and FY2003) and the year of budget sequestration (FY2013).
* Appendix Figure \ref{fig:box_plots_solicited_unsolicited}: Box plot distributions of log-transformed costs for unsolicited (panel A) and solicited (panel B) NIH-funded RPGs, FY1998 to FY2021. The diamonds refer to mean values. Y-axes are similarly scaled for easier comparison. All costs are FY2021 BRDPI-adjusted.
* Appendix Figure \ref{fig:small}: Panel A: Costs according to R21 and R03 projects versus of all others. All costs are FY2021 BRDPI-adjusted. Panel B: Percent of RPG projects and percent of RPG funding going to R21 and R03 projects. The vertical dotted lines refer to the beginning and end of the NIH budget-doubling (FY1998 and FY2003) and the year of budget sequestration (FY2013).
* Appendix Figure \ref{fig:trial}: Panel A: Log-transformed costs according to clinical trials for NIH-funded RPGs, FY2010 to FY2021. Panel B: Box-plot distributions of log-transformed total costs for NIH-funded RPGs supporting clinical trials, FY2010 to FY2021. All costs are FY2021 BRDPI-adjusted.
* Appendix Figure \ref{fig:human_animal}: Panel A: Log-transformed costs of NIH-funded RPGs according to involvement of human participants and/or animal models, FY1998 to FY2021. All costs are FY2021 BRDPI-adjusted. Panel B: Proportion of RPG-funding going to different types of projects according to involvement of human participants and/or animal models, FY1998 to FY2021. The vertical dotted lines refer to the beginning and end of the NIH budget-doubling (FY1998 and FY2003) and the year of budget sequestration (FY2013).

\newpage


```{r setup, echo = FALSE, message = FALSE, warning=FALSE}

###############################################################################

## Read in data on RPGs

load("~/OneDrive - National Institutes of Health/RPG Inflation/rpg_anon_id.RData")
rpg<-rpg_anon_id
rm(rpg_anon_id)

## Data dictionary

# appl_id: an anonymized unique record number for each award, including competing and non-competing awards
# fy: fiscal year
# total_cost_m: nominal total costs in millions of dollars
# human: does the project involve human participants?
# animal: does the project involve animal models?
# unsolicited: was the project responsive to a parent (unsolicited) announcement?
# org_type_code: type of recipient organization
# ct_num: was the project registered in clinicaltrials.gov?
# new_r01e: was the project an R01-equivalent?
# index: BRDPI inflation index -- with FY2021 as the reference
# total_cost_m_constant: real total costs (in FY2021 dollars) in millions of dollars
# indirect_cost_m: nominal indirect costs in millions of dollars
# indirect_cost_m_constant: real indirect costs (in FY2021 dollars) in millions of dollars
# human_animal: can be neither, human only, animal only, or both
# small_project: R21 or R03 grant
# very_expensive: real total costs (in FY2021 dollars) at least 5 million dollars
# U_grant: U (cooperative agreement) mechanism
# P_grant: P (program) mechanism
# counter: dummy counting variable
#log10_total_cost_constant: log-10 transformed total costs

# Read in data on number of unique awardees (actually PI's) per FY

load("~/Library/CloudStorage/OneDrive-NationalInstitutesofHealth/RPG Inflation/awardee_summary.RData")

# Key values per year

rpg_summary<-rpg %>% group_by(fy) %>% mutate(counter=1) %>%
  summarise(
    average_cost_m_nominal = mean(total_cost_m),
    average_cost_m_real = mean(total_cost_m_constant),
    median_cost_m_nominal = median(total_cost_m),
    median_cost_m_real = median(total_cost_m_constant),
    average_indirect_cost_m_nominal = mean(indirect_cost_m),
    average_indirect_cost_m_real = mean(indirect_cost_m_constant),
    median_indirect_cost_m_nominal = median(indirect_cost_m),
    median_indirect_cost_m_real = median(indirect_cost_m_constant),
    number_rpgs = sum(counter)
  )

R01_summary<-rpg %>% filter(new_r01e=='Yes') %>% group_by(fy) %>%
  mutate(counter=1) %>%
  summarise(
    average_cost_m_nominal = mean(total_cost_m),
    average_cost_m_real = mean(total_cost_m_constant),
    median_cost_m_nominal = median(total_cost_m),
    median_cost_m_real = median(total_cost_m_constant),
    average_indirect_cost_m_nominal = mean(indirect_cost_m),
    average_indirect_cost_m_real = mean(indirect_cost_m_constant),
    median_indirect_cost_m_nominal = median(indirect_cost_m),
    median_indirect_cost_m_real = median(indirect_cost_m_constant),
    number_r01s = sum(counter)
  )

```

\FloatBarrier

```{r regression, echo = FALSE, message = FALSE, warning=FALSE, results="asis", cache=TRUE}

# Take into account qualitative interaction of costs of solicited projects and FY

rpg<-rpg %>% mutate(fy_factor=as.factor(as.numeric(fy))) %>%
  mutate(unsolicited_b_2010=ifelse(unsolicited=="Yes" & fy<=2010, "Yes", "No")) %>%
  mutate(unsolicited_p_2010=ifelse(unsolicited=="Yes" & fy>2010, "Yes","No"))

# Model of log-transformed costs
  
fit_fy<-lm(log10_total_cost_constant~factor(fy), data=rpg)
fit_adjust<-lm(log10_total_cost_constant~factor(fy)+unsolicited_b_2010+
          unsolicited_p_2010+new_r01e+
           ct_num+human_animal+org_type_code+U_grant+P_grant+
            small_project, data=rpg)

texreg(list(fit_fy, fit_adjust), table = TRUE, use.packages = FALSE, digits = 3,
       caption.above = TRUE, single.row = TRUE,
       caption = "Linear Regression Models for log-10 transformed BRDPI-adjusted (or real) total costs of RPGs funded from FY1998 to FY2021. Values shown for each variable are regression coefficients (standard errors). Model 1 considers time (fiscal year) only, while Model 2 factors in other variables. Model 1 explained only 0.6\\% of total variance, while Model 2 explained 47\\% of variance. Regression diagnostics indicated poor fit due largely to fat tails, which were present even after log-10 transformation. Table constructed using the R package texreg; see Leifeld P (2013), Journal of Statistical Software, 55(8), 1–24.", label="tab:lm",
       custom.coef.names = c("Intercept","FY1999","FY2000","FY2001","FY2002","FY2003","FY2004","FY2005",
                             "FY2006","FY2007","FY2008","FY2009","FY2010","FY2011","FY2012",
                             "FY2013","FY2014","FY2015","FY2016","FY2017","FY2018","FY2019",
                             "FY2020","FY2021","Unsolicited before 2010","Unsolicited after 2010",
                             "R01 Equivalent","Clinical Trial","Human Only","Animal Only","Both Human and Animal",
                             "Research Organization","Indepdent Hospital","Other Organization",
                             "Cooperative Agreement","Program Grant","R21 or R03"
                             ))

```

\newpage
\FloatBarrier

```{r regression_rf, echo = FALSE, message = FALSE, warning=FALSE, results="asis", cache=TRUE}

# Random forest approach based on 1% random sample

set.seed(12345)
rpg_sample<-rpg %>%
  sample_frac(.01) %>% select(log10_total_cost_constant, total_cost_m_constant, fy, 
                              unsolicited, U_grant, P_grant, ct_num,
                                               new_r01e, human, animal, org_type_code,
                              small_project) %>%
  mutate_if(is.character,as.factor) 
rpg_sample<-data.frame(rpg_sample)

# First model consider FY only

rf_rpg_cost_fy<-rfsrc(log10_total_cost_constant~fy, ntree = 1000, importance = TRUE,
                data=rpg_sample)


#> rf_rpg_cost_fy
#                         Sample size: 8278
#                     Number of trees: 1000
#           Forest terminal node size: 5
#       Average no. of terminal nodes: 24
#No. of variables tried at each split: 1
#              Total no. of variables: 1
#       Resampling used to grow trees: swor
#    Resample size used to grow trees: 5232
#                            Analysis: RF-R
#                              Family: regr
#                      Splitting rule: mse
#                     (OOB) R squared: 0.00338925
#   (OOB) Requested performance error: 0.07051952


rf_rpg_cost<-rfsrc(log10_total_cost_constant~fy+unsolicited+
          new_r01e+
           ct_num+ human + animal +org_type_code+U_grant+P_grant+
            small_project, ntree = 1000, importance = TRUE,
                data=rpg_sample)

#> rf_rpg_cost
#                         Sample size: 8278
#                     Number of trees: 1000
#           Forest terminal node size: 5
#       Average no. of terminal nodes: 567.992
#No. of variables tried at each split: 4
#              Total no. of variables: 10
#       Resampling used to grow trees: swor
#    Resample size used to grow trees: 5232
#                            Analysis: RF-R
#                              Family: regr
#                      Splitting rule: mse
#                     (OOB) R squared: 0.4711153
#   (OOB) Requested performance error: 0.03742353

rf_table<-data.frame(rf_rpg_cost$importance)
rf_table$Variable<-row.names(rf_table)
rownames(rf_table)<-NULL

rf_table <- rf_table %>% select(Variable,rf_rpg_cost.importance) %>%
  arrange(-rf_rpg_cost.importance)

names(rf_table)<-c("Variable","Importance")

rf_table[1,1]<-"Program Grant"
rf_table[2,1]<-"R21 or R03"
rf_table[3,1]<-"Cooperative Agreement"
rf_table[4,1]<-"R01 Equivalent"
rf_table[5,1]<-"Fiscal Year"
rf_table[6,1]<-"Organizational Type"
rf_table[7,1]<-"Human"
rf_table[8,1]<-"Unsolicited"
rf_table[9,1]<-"Clinical Trial"
rf_table[10,1]<-"Animal"

knitr::kable(rf_table, row.names = FALSE, align=c("l", "r"), caption="Results of random forest regression for log-10 transformed BRDPI-adjusted (or real) total costs of a 1\\% random sample of RPGs funded from FY1998 to FY2021. A model that consider fiscal year as the sole variable only explained 0.3\\% of total variance. A model that included the 10 variables listed in the table explained 47\\% of the total variance. The variable importance reflects the deterioration in prediction error when the value for a variable is determined randomly, as opposed to its actual value. Variables reflecting compositional factors (like the type of award mechanism) were much more important than time (that is fiscal year) in predicting real total grant costs.",
             format = "latex", booktabs = TRUE, linesep = "", format.args = list(big.mark = ",", 
  scientific = FALSE)) %>%
          kable_styling()

```

\newpage
\FloatBarrier

```{r number_R01s_by_year, results = 'asis', echo = FALSE, message = FALSE, warning=FALSE,  out.width="99%", fig.height=3.5, fig.cap='Number of funded R01-equivalent awards by fiscal year. The vertical dotted lines refer to the beginning and end of the NIH budget-doubling (FY1998 and FY2003) and the year of budget sequestration (FY2013).'}


plot_R01<- ggplot(R01_summary,
               aes(x=fy, y=number_r01s/1000)) + theme_bw() +
  geom_line(na.rm = TRUE, size=2) + 
  geom_point(na.rm=TRUE, size=4)+
  scale_x_continuous("Fiscal Year", c(2000, 2005, 2010, 2015, 2020)) +
  scale_y_continuous("Number of R01 Awards (Thousands)") + 
  theme(legend.position = 'top') +
  geom_vline(xintercept=c(1998,2003,2013), linetype="dotted")
plot_R01

ggsave(file="Appendix Figure 1.jpg", width = 6, height = 4, dpi=600)


```

\newpage
\FloatBarrier

```{r box_plots, results = 'asis', echo = FALSE, message = FALSE, warning=FALSE,  out.width="99%", fig.height=7, fig.cap='Box plot distributions of total costs (panel A) and log-transformed costs (panel B) for NIH-funded RPGs, FY1998 to FY2021. The diamonds refer to mean values. All costs are FY2021 BRDPI-adjusted.'}

colourCount = length(unique(rpg$fy))
getPalette = colorRampPalette(brewer.pal(11, "Spectral"))

plot3<-ggplot(data = rpg, aes(x = as.factor(fy), y=total_cost_m_constant,group=as.factor(fy), 
                              fill=as.factor(fy))) + 
  geom_boxplot(outlier.shape = NA) +  
  stat_summary(fun.y=mean, colour="black", geom="point", 
               shape=18, size=3) +
  scale_x_discrete("Fiscal Year", breaks=c("2000","2005","2010","2015","2020"))+
  scale_y_continuous("Total Costs ($M by BRDPI)", breaks=c(0,0.25,0.5,0.75,1)) +
  coord_cartesian(ylim = c(0, 1.25))+
  scale_fill_manual(values = colorRampPalette(brewer.pal(8, "Spectral"))(colourCount))+
  theme_bw()+
  theme(legend.position="none")+
  theme(legend.title=element_blank())+
   ggtitle("A") + theme(plot.title = element_text(face = "bold"))

plot4<-ggplot(data = rpg, aes(x = as.factor(fy), y=log10_total_cost_constant, group=as.factor(fy), 
                              fill=as.factor(fy))) + 
  geom_boxplot(outlier.shape = NA) +  
  stat_summary(fun.y=mean, colour="black", geom="point", 
               shape=18, size=3) +
  scale_x_discrete("Fiscal Year", breaks=c("2000","2005","2010","2015","2020"))+
  scale_y_continuous("Log-10 Total Costs BRDPI") +
  coord_cartesian(ylim = c(5, 6.25))+
  scale_fill_manual(values = colorRampPalette(brewer.pal(8, "Spectral"))(colourCount))+
  theme_bw()+
  theme(legend.position="none")+
  theme(legend.title=element_blank())+
   ggtitle("B") + theme(plot.title = element_text(face = "bold"))

plot3/plot4

ggsave(file="Appendix Figure 2.jpg", width = 6, height = 8, dpi=600)


```


```{r centile_decile, echo = FALSE, message = FALSE, warning=FALSE, cache=FALSE}

# For each appl_id-FY rank by funding, and calculate cumulative sums

rpg_rank_funding<-rpg %>% 
  mutate(total_cost_nominal=total_cost_m*1e6) %>%
  mutate(counter=1) %>% group_by(fy) %>%
  mutate(rank_rpg_fy=rank(-total_cost_nominal)) %>% arrange(fy, rank_rpg_fy) %>%
  mutate(rank_percent=100*rank_rpg_fy/sum(counter)) %>%
  mutate(funding_percent=100*cumsum(total_cost_nominal)/sum(total_cost_nominal))

# Top centile

rpg_top_centile<-rpg_rank_funding %>% filter(rank_percent <= 1.0) %>%
  group_by(fy) %>% top_n(funding_percent, n=1) %>% select(fy, funding_percent) %>%
  mutate(variable='top_centile')
names(rpg_top_centile)=c('fy','value','variable')

# Top decile

rpg_top_decile<-rpg_rank_funding %>% filter(rank_percent > 1.0 & rank_percent <= 10.0) %>%
  group_by(fy) %>% top_n(funding_percent, n=1) %>% select(fy, funding_percent) %>%
  mutate(variable='top_decile')
names(rpg_top_decile)=c('fy','value','variable')

# Bottom decile

rpg_bottom_decile<-rpg_rank_funding %>% filter(rank_percent <= 90.0) %>%
  group_by(fy) %>% top_n(funding_percent, n=1) %>% mutate(bottom_decile_funding_percent=
                                                         100-funding_percent) %>%
  select(fy, bottom_decile_funding_percent) %>%
  mutate(variable='bottom_decile')
names(rpg_bottom_decile)=c('fy','value','variable')

# Bottom centile

rpg_bottom_centile<-rpg_rank_funding %>% filter(rank_percent <= 99.0) %>%
  group_by(fy) %>% top_n(funding_percent, n=1) %>% mutate(bottom_centile_funding_percent=
                                                         100-funding_percent) %>%
  select(fy, bottom_centile_funding_percent) %>%
  mutate(variable='bottom_centile')
names(rpg_bottom_centile)=c('fy','value','variable')

together<-rbind(rpg_top_centile, rpg_top_decile, rpg_bottom_decile, rpg_bottom_centile)


```

\newpage
\FloatBarrier

```{r distribution_rpg_funding_top_bottom, dpi=300, echo = FALSE, message = FALSE, warning=FALSE, fig.cap="Distribution of total funds to the top and bottom centiles (panel A) and deciles (panel B) of NIH-funded RPGs, FY1998 to FY2021. The vertical dotted lines refer to the beginning and end of the NIH budget-doubling (FY1998 and FY2003) and the year of budget sequestration (FY2013).", fig.height=7, out.width="99%"}

together_centile<-together %>% filter(variable %in% c("top_centile","bottom_centile"))

plot7<- ggplot(together_centile,
               aes(x=fy, y=value, label=value, shape=variable)) + theme_bw() +
  geom_line(aes(color=variable, group=variable), na.rm = TRUE, size=2) + 
  geom_point(aes(color=variable, group=variable), na.rm=TRUE, size=4)+
  scale_shape_discrete("",
                       breaks=c('top_centile', 'bottom_centile'),
                       labels=c('Top 1%', 'Bottom 1%')) +
  scale_color_discrete("",
                       breaks=c('top_centile','bottom_centile'),
                       labels=c('Top 1%', 'Bottom 1%')) +
  scale_x_continuous("\nFiscal Year", c(2000, 2005, 2010, 2015, 2020)) +
  scale_y_continuous("Percent Funds") + 
  theme(legend.position = c(0.5,0.6)) +
  geom_vline(xintercept=c(1998,2003,2013), linetype="dotted") +
  ggtitle("A") + theme(plot.title = element_text(face = "bold"))

together_decile<-together %>% filter(variable %in% c("top_decile","bottom_decile"))

plot8<- ggplot(together_decile,
               aes(x=fy, y=value, label=value, shape=variable)) + theme_bw() +
  geom_line(aes(color=variable, group=variable), na.rm = TRUE, size=2) + 
  geom_point(aes(color=variable, group=variable), na.rm=TRUE, size=4)+
  scale_shape_discrete("",
                       breaks=c('top_decile', 'bottom_decile'),
                       labels=c('Top 10%', 'Bottom 10%')) +
  scale_color_discrete("",
                       breaks=c('top_decile','bottom_decile'),
                       labels=c('Top 10%', 'Bottom 10%')) +
  scale_x_continuous("\nFiscal Year", c(2000, 2005, 2010, 2015, 2020)) +
  scale_y_continuous("Percent Funds") + 
  theme(legend.position = c(0.5,0.6)) +
  geom_vline(xintercept=c(1998,2003,2013), linetype="dotted") +
  ggtitle("B") + theme(plot.title = element_text(face = "bold"))


plot7/plot8

ggsave(file="Appendix Figure 3.jpg", width = 6, height = 8, dpi=600)

```

\newpage
\FloatBarrier

```{r box_plots_solicited_unsolicited, results = 'asis', echo = FALSE, message = FALSE, warning=FALSE,  out.width="99%", fig.height=7, fig.cap='Box plot distributions of log-transformed costs for unsolicited (panel A) and solicited (panel B) NIH-funded RPGs, FY1998 to FY2021. The diamonds refer to mean values. Y-axes are similarly scaled for easier comparison. All costs are FY2021 BRDPI-adjusted.'}

plot4a<-ggplot(data = subset(rpg, unsolicited=="Yes"), aes(x = as.factor(fy), y=log10_total_cost_constant, group=as.factor(fy), 
                              fill=as.factor(fy))) + 
  geom_boxplot(outlier.shape = NA) +  
  stat_summary(fun.y=mean, colour="black", geom="point", 
               shape=18, size=3) +
  scale_x_discrete("Fiscal Year", breaks=c("2000","2005","2010","2015","2020"))+
  scale_y_continuous("Log-10 Total Costs BRDPI") +
  coord_cartesian(ylim = c(4.5, 6.5))+
  scale_fill_manual(values = colorRampPalette(brewer.pal(8, "Spectral"))(colourCount))+
  theme_bw()+
  theme(legend.position="none")+
  theme(legend.title=element_blank())+
   ggtitle("A") + theme(plot.title = element_text(face = "bold"))

plot4b<-ggplot(data = subset(rpg, unsolicited=="No"), aes(x = as.factor(fy), y=log10_total_cost_constant, group=as.factor(fy), 
                              fill=as.factor(fy))) + 
  geom_boxplot(outlier.shape = NA) +  
  stat_summary(fun.y=mean, colour="black", geom="point", 
               shape=18, size=3) +
  scale_x_discrete("Fiscal Year", breaks=c("2000","2005","2010","2015","2020"))+
  scale_y_continuous("Log-10 Total Costs BRDPI") +
  coord_cartesian(ylim = c(4.5, 6.5))+
  scale_fill_manual(values = colorRampPalette(brewer.pal(8, "Spectral"))(colourCount))+
  theme_bw()+
  theme(legend.position="none")+
  theme(legend.title=element_blank())+
   ggtitle("B") + theme(plot.title = element_text(face = "bold"))

plot4a/plot4b

ggsave(file="Appendix Figure 4.jpg", width = 6, height = 8, dpi=600)

```

\newpage
\FloatBarrier

```{r small, results = 'asis', echo = FALSE, message = FALSE, warning=FALSE,  out.width="99%", fig.height=7, fig.cap='Panel A: Costs according to R21 and R03 projects versus of all others. All costs are FY2021 BRDPI-adjusted. Panel B: Percent of RPG projects and percent of RPG funding going to R21 and R03 projects. The vertical dotted lines refer to the beginning and end of the NIH budget-doubling (FY1998 and FY2003) and the year of budget sequestration (FY2013).'}

small_or_not<-rpg %>% group_by(fy, small_project) %>% 
  summarise(mean_log10_total_cost_constant=mean(log10_total_cost_constant)) %>%
  mutate(small_project=factor(small_project, levels = c("Yes","No")))

plot9a<-ggplot(data=small_or_not, aes(x = fy, y = mean_log10_total_cost_constant, color=small_project, shape=small_project)) +
  geom_line(size = 2L) + geom_point(size=4) + theme_bw() +
  scale_x_continuous("Fiscal Year") + 
  scale_y_continuous("Mean Log-10 Total Cost BRDPI") + 
  scale_color_discrete("", labels = c("R21 or R03","Other")) +
  scale_shape_discrete("", labels = c("R21 or R03","Other")) +
  theme(legend.position = "top") +
  ggtitle("A") + theme(plot.title = element_text(face = "bold")) +
  geom_vline(xintercept=c(1998,2003,2013), linetype="dotted") 


small_numbers<- rpg %>% mutate(small_count=ifelse(small_project=="Yes",1,0)) %>%
  mutate(total_cost_nominal=total_cost_m*1e6) %>%
  mutate(small_dollars=small_count*total_cost_nominal) %>%
  mutate(counter=1) %>% group_by(fy) %>%
  summarise(percent_small_projects=100*sum(small_count)/sum(counter),
            percent_small_dollars=100*sum(small_dollars)/sum(total_cost_nominal)) %>%
  gather(variable, value, -fy)

plot10a<-ggplot(data=small_numbers, aes(x = fy, y = value, color=variable, shape=variable)) +
  geom_line(size = 2L) + geom_point(size=4) + theme_bw() +
  scale_x_continuous("Fiscal Year") + 
  scale_y_continuous("Percent") + 
  scale_color_discrete("", labels = c("R21 or R03 Funding","R21 or R03 Projects")) +
  scale_shape_discrete("", labels = c("R21 or R03 Funding","R21 or R03 Projects")) +
  theme(legend.position = "top") +
  ggtitle("B") + theme(plot.title = element_text(face = "bold")) +
  geom_vline(xintercept=c(1998,2003,2013), linetype="dotted") 

plot9a/plot10a

ggsave(file="Appendix Figure 5.jpg", width = 6, height = 8, dpi=600)


```

\newpage
\FloatBarrier

```{r trial, results = 'asis', echo = FALSE, message = FALSE, warning=FALSE,  out.width="99%", fig.height=7, fig.cap='Panel A: Log-transformed costs according to clinical trials for NIH-funded RPGs, FY2010 to FY2021. Panel B: Box-plot distributions of log-transformed total costs for NIH-funded RPGs supporting clinical trials, FY2010 to FY2021. All costs are FY2021 BRDPI-adjusted.'}

trial_or_not<-rpg %>% filter(!is.na(ct_num) & fy>=2010) %>% group_by(fy, ct_num) %>% 
  summarise(mean_log10_total_cost_constant=mean(log10_total_cost_constant)) 

plot11<-ggplot(data=trial_or_not, aes(x = fy, y = mean_log10_total_cost_constant, color=ct_num, shape=ct_num)) +
  geom_line(size = 2L) + geom_point(size=4) + theme_bw() +
  scale_x_continuous("Fiscal Year", breaks = c(2010, 2011, 2012, 2013, 2014, 
                                               2015, 2016, 2017, 2018, 2019, 2020)) + 
  scale_y_continuous("Mean Log-10 Total Cost") + 
  scale_color_discrete("", labels = c("No Trial","Trial")) +
  scale_shape_discrete("", labels = c("No Trial","Trial")) +
  theme(legend.position = "top") +
  ggtitle("B") + theme(plot.title = element_text(face = "bold"))


trials<-rpg %>% filter(fy>=2010 & ct_num=="Yes")

plot12<-ggplot(data = trials, aes(x = as.factor(fy), y=log10_total_cost_constant, group=as.factor(fy), 
                              fill=as.factor(fy))) + 
  geom_boxplot(outlier.shape = NA) +  
  stat_summary(fun.y=mean, colour="black", geom="point", 
               shape=18, size=3) +
  scale_x_discrete("Fiscal Year", breaks=c("2000","2005","2010","2015","2020"))+
  scale_y_continuous("Log-10 Total Costs BRDPI") +
  coord_cartesian(ylim = c(5, 6.5))+
  scale_fill_manual(values = colorRampPalette(brewer.pal(8, "Spectral"))(colourCount))+
  theme_bw()+
  theme(legend.position="none")+
  theme(legend.title=element_blank())+
   ggtitle("B") + theme(plot.title = element_text(face = "bold"))

plot11/plot12

ggsave(file="Appendix Figure 6.jpg", width = 6, height = 8, dpi=600)

```


```{r human_animal, results = 'asis', echo = FALSE, message = FALSE, warning=FALSE,  out.width="99%", fig.height=7, fig.cap='Panel A: Log-transformed costs of NIH-funded RPGs according to involvement of human participants and/or animal models, FY1998 to FY2021. All costs are FY2021 BRDPI-adjusted. Panel B: Proportion of RPG-funding going to different types of projects according to involvement of human participants and/or animal models, FY1998 to FY2021. The vertical dotted lines refer to the beginning and end of the NIH budget-doubling (FY1998 and FY2003) and the year of budget sequestration (FY2013).'}

human_animal_data<-rpg %>% group_by(fy, human_animal) %>% 
  summarise(mean_log10_total_cost_constant=mean(log10_total_cost_constant)) 

plot13<-ggplot(data=human_animal_data, aes(x = fy, y = mean_log10_total_cost_constant, color=human_animal, shape=human_animal)) +
  geom_line(size = 2L) + geom_point(size=4) + theme_bw() +
  scale_x_continuous("Fiscal Year") + 
  scale_y_continuous("Mean Log-10 Total Cost BRDPI") + 
  scale_color_discrete("") +
  scale_shape_discrete("") +
  theme(legend.position = "top") +
  ggtitle("A") + theme(plot.title = element_text(face = "bold")) +
  geom_vline(xintercept=c(1998,2003,2013), linetype="dotted") 

human_animal_numbers<- rpg %>% mutate(neither_count=ifelse(human_animal=="Neither",1,0),
                                      animal_count=ifelse(human_animal=="Animal",1,0),
                                      human_count=ifelse(human_animal=="Human",1,0),
                                      both_count=ifelse(human_animal=="Both",1,0)) %>%
  mutate(total_cost_nominal=total_cost_m*1e6) %>%
  mutate(neither_dollars=neither_count*total_cost_nominal,
         animal_dollars=animal_count*total_cost_nominal,
         human_dollars=human_count*total_cost_nominal,
         both_dollars=both_count*total_cost_nominal) %>%
  group_by(fy) %>%
  summarise(Neither=100*sum(neither_dollars)/sum(total_cost_nominal),
            Animal=100*sum(animal_dollars)/sum(total_cost_nominal),
            Human=100*sum(human_dollars)/sum(total_cost_nominal),
            Both=100*sum(both_dollars)/sum(total_cost_nominal)) %>%
  gather(variable, value, -fy) %>%
  mutate(variable=factor(variable, levels = c("Neither","Animal","Human","Both")))

plot14<-ggplot(data=human_animal_numbers, aes(x = fy, y = value, color=variable, shape=variable)) +
  geom_line(size = 2L) + geom_point(size=4) + theme_bw() +
  scale_x_continuous("Fiscal Year") + 
  scale_y_continuous("Percent of Funding") + 
  scale_color_discrete("") +
  scale_shape_discrete("") +
  theme(legend.position = "top") +
  ggtitle("B") + theme(plot.title = element_text(face = "bold")) +
  geom_vline(xintercept=c(1998,2003,2013), linetype="dotted") 

plot13/plot14

ggsave(file="Appendix Figure 7.jpg", width = 6, height = 8, dpi=600)

```
